# Supplementary material for: 3-Methoxy­benzohydrazide
Source: Acta Crystallogr Sect E Struct Rep Online. 2009 Sep 16;65(Pt 10):o2473. doi: 10.1107/S1600536809036526 (PMC2970484; doi:10.1107/S1600536809036526)
Supplement: Supplementary file 1 [file e-65-o2473-sup1.cif]

##############################################################################
###                                                                        ###
###        Electronic paper (Acta Crystallographica Section E)             ###
###                                                                        ###
##############################################################################
#                                                                            #
# This CIF contains the data in a paper accepted for publication in Acta     #
# Crystallographica Section E. It conforms to the requirements of Notes      #
# for Authors for Section E, and has been peer reviewed under the auspices   #
# of the IUCr Commission on Journals.                                        #
#                                                                            #
# Full details of the Crystallographic Information File format               #
# are given in the paper "The Crystallographic Information File (CIF):       #
# a New Standard Archive File for Crystallography" by S. R. Hall, F. H.      #
# Allen and I. D. Brown [Acta Cryst. (1991), A47, 655-685].                  #
#                                                                            #
# The current version of the core CIF dictionary is obtainable from          #
# ftp://ftp.iucr.org/pub/cif_core.dic. The current version number is 2.4.    #
#                                                                            #
# Software is freely available for graphical display of the structure(s) in  #
# this CIF.  For information consult the CIF home page http://www.iucr.org/  #
# cif/home.html                                                              #
#                                                                            #
# This file may be used for bona fide research purposes within the           #
# scientific community so long as proper attribution is given to the journal # 
# article from which it was obtained.                                        #
#                                                                            #
##############################################################################
                                             
data_I
_audit_creation_method     SHELXL-97
_journal_date_recd_electronic     2009-09-06
_journal_date_accepted     2009-09-09
_journal_name_full     'Acta Crystallographica, Section E'
_journal_year     2009
_journal_volume     65
_journal_issue     10
_journal_page_first     o2473
_journal_page_last     o2473
_journal_paper_category     QO
_journal_coeditor_code     PV2207
_publ_contact_author_name     Dr.Rifat_Ara_Jamal
_publ_contact_author_address
;
Department of Chemistry
University of Karachi
Karachi-75270, Pakistan
;
_publ_contact_author_email     rifat_jamal@yahoo.com
_publ_contact_author_fax     '(92) 21 926 1330'
_publ_contact_author_phone     '(92) 21 926 1300'
_publ_section_title
;
3-Methoxybenzohydrazide
;
loop_
    _publ_author_name
    _publ_author_address
    'Jamal, Rifat Ara'
;
Department of Chemistry
University of Karachi
Karachi 75270, Pakistan
;
    'Ashiq, Uzma'
;
Department of Chemistry
University of Karachi
Karachi 75270, Pakistan
;
    'Arshad, Muhammad Nadeem'
;
Department of Chemistry
Government College University
Lahore, Pakistan
;
    'Maqsood, Zahida Tasneem'
;
Department of Chemistry
University of Karachi
Karachi 75270, Pakistan
;
    'Khan, Islam Ullah'
;
Department of Chemistry
Government College University
Lahore, Pakistan
;
_chemical_name_systematic
;
3-Methoxybenzohydrazide
;
_chemical_name_common     ?
_chemical_formula_moiety     'C8 H10 N2 O2'
_chemical_formula_sum     'C8 H10 N2 O2'
_chemical_formula_iupac     'C8 H10 N2 O2'
_chemical_formula_weight     166.18
_chemical_melting_point     ?
_symmetry_cell_setting     Monoclinic
_symmetry_space_group_name_H-M     'P 21/n'
_symmetry_space_group_name_Hall     '-P 2yn'
loop_
    _symmetry_equiv_pos_as_xyz
    'x, y, z'
    '-x+1/2, y+1/2, -z+1/2'
    '-x, -y, -z'
    'x-1/2, -y-1/2, z-1/2'
_cell_length_a     13.1288(8)
_cell_length_b     7.5417(4)
_cell_length_c     17.0734(10)
_cell_angle_alpha     90.00
_cell_angle_beta     92.857(3)
_cell_angle_gamma     90.00
_cell_volume     1688.40(17)
_cell_formula_units_Z     8
_cell_measurement_reflns_used     2161
_cell_measurement_theta_min     3.31
_cell_measurement_theta_max     20.53
_cell_measurement_temperature     296(2)
_exptl_crystal_description     needle
_exptl_crystal_colour     colourless
_exptl_crystal_size_max     0.39
_exptl_crystal_size_mid     0.15
_exptl_crystal_size_min     0.11
_exptl_crystal_density_diffrn     1.308
_exptl_crystal_density_meas     ?
_exptl_crystal_density_method     'not measured'
_exptl_crystal_F_000     704
_exptl_absorpt_coefficient_mu     0.096
_exptl_absorpt_correction_type     multi-scan
_exptl_absorpt_process_details     '(SADABS; Bruker, 2005)'
_exptl_absorpt_correction_T_min     0.9791
_exptl_absorpt_correction_T_max     0.9901
_exptl_special_details
;
;
_diffrn_ambient_temperature     296(2)
_diffrn_radiation_type     MoK\a
_diffrn_radiation_wavelength     0.71073
_diffrn_radiation_source     'fine-focus sealed tube'
_diffrn_radiation_monochromator     graphite
_diffrn_measurement_device_type     'Bruker KAPPA APEXII CCD'
_diffrn_measurement_method     \w
_diffrn_detector_area_resol_mean     ?
_diffrn_reflns_number     18386
_diffrn_reflns_av_R_equivalents     0.0659
_diffrn_reflns_av_sigmaI/netI     0.0967
_diffrn_reflns_theta_min     2.39
_diffrn_reflns_theta_max     28.33
_diffrn_reflns_theta_full     28.33
_diffrn_measured_fraction_theta_max     0.998
_diffrn_measured_fraction_theta_full     0.998
_diffrn_reflns_limit_h_min     -17
_diffrn_reflns_limit_h_max     17
_diffrn_reflns_limit_k_min     -9
_diffrn_reflns_limit_k_max     10
_diffrn_reflns_limit_l_min     -22
_diffrn_reflns_limit_l_max     22
_diffrn_standards_number     ?
_diffrn_standards_interval_count     ?
_diffrn_standards_interval_time     ?
_diffrn_standards_decay_%     ?
_refine_special_details
;
Refinement of <i>F</i>^2^ against ALL reflections. The weighted <i>R</i>-factor
<i>wR</i> and goodness of fit <i>S</i> are based on <i>F</i>^2^, conventional
<i>R</i>-factors <i>R</i> are based on <i>F</i>, with <i>F</i> set to zero for
negative <i>F</i>^2^. The threshold expression of <i>F</i>^2^ >
\s(<i>F</i>^2^) is used only for calculating <i>R</i>-factors(gt) <i>etc</i>.
and is not relevant to the choice of reflections for refinement.
<i>R</i>-factors based on <i>F</i>^2^ are statistically about twice as large
as those based on <i>F</i>, and <i>R</i>- factors based on ALL data will be
even larger.
;
_reflns_number_total     4200
_reflns_number_gt     1708
_reflns_threshold_expression     >2sigma(I)
_refine_ls_structure_factor_coef     Fsqd
_refine_ls_matrix_type     full
_refine_ls_R_factor_all     0.1628
_refine_ls_R_factor_gt     0.0486
_refine_ls_wR_factor_gt     0.0938
_refine_ls_wR_factor_ref     0.1258
_refine_ls_goodness_of_fit_ref     0.946
_refine_ls_restrained_S_all     0.946
_refine_ls_number_reflns     4200
_refine_ls_number_parameters     237
_refine_ls_number_restraints     0
_refine_ls_hydrogen_treatment     mixed
_refine_ls_weighting_scheme     calc
_refine_ls_weighting_details
                 'calc w=1/[\s^2^(Fo^2^)+(0.0499P)^2^] where P=(Fo^2^+2Fc^2^)/3'
_atom_sites_solution_hydrogens     geom
_atom_sites_solution_primary     direct
_atom_sites_solution_secondary     difmap
_refine_ls_shift/su_max     0.000
_refine_ls_shift/su_mean     0.000
_refine_diff_density_max     0.154
_refine_diff_density_min     -0.221
_refine_ls_extinction_method     none
_refine_ls_extinction_coef     ?
loop_
    _atom_type_symbol
    _atom_type_description
    _atom_type_scat_dispersion_real
    _atom_type_scat_dispersion_imag
    _atom_type_scat_source
    'C' 'C' 0.0033 0.0016
                         'International Tables Vol C Tables 4.2.6.8 and 6.1.1.4'
    'H' 'H' 0.0000 0.0000
                         'International Tables Vol C Tables 4.2.6.8 and 6.1.1.4'
    'N' 'N' 0.0061 0.0033
                         'International Tables Vol C Tables 4.2.6.8 and 6.1.1.4'
    'O' 'O' 0.0106 0.0060
                         'International Tables Vol C Tables 4.2.6.8 and 6.1.1.4'
_computing_data_collection     'APEX2 (Bruker, 2007)'
_computing_cell_refinement     'SAINT (Bruker, 2007)'
_computing_data_reduction     'SAINT (Bruker, 2007)'
_computing_structure_solution     'SHELXS97 (Sheldrick, 2008)'
_computing_structure_refinement     'SHELXL97 (Sheldrick, 2008)'
_computing_molecular_graphics     'Ortep3 for Windows (Farrugia, 1997)'
_computing_publication_material     'SHELXL97 (Sheldrick, 2008)'
loop_
    _atom_site_type_symbol
    _atom_site_label
    _atom_site_fract_x
    _atom_site_fract_y
    _atom_site_fract_z
    _atom_site_U_iso_or_equiv
    _atom_site_adp_type
    _atom_site_calc_flag
    _atom_site_refinement_flags
    _atom_site_occupancy
    _atom_site_disorder_assembly
    _atom_site_disorder_group
    O O11 0.43146(11) 0.04300(19) 1.07269(9) 0.0607(5) Uani d . 1 . .
    O O12 0.08143(12) 0.4522(2) 0.92286(10) 0.0767(5) Uani d . 1 . .
    N N11 0.45156(14) 0.3134(2) 1.02178(10) 0.0459(5) Uani d . 1 . .
    H H11N 0.4261(15) 0.422(3) 1.0077(12) 0.055 Uiso d . 1 . .
    N N12 0.55933(15) 0.3117(2) 1.02887(13) 0.0525(5) Uani d . 1 . .
    H H12N 0.5835(16) 0.216(3) 0.9985(12) 0.063 Uiso d . 1 . .
    H H13N 0.5782(17) 0.271(3) 1.0737(13) 0.063 Uiso d . 1 . .
    C C11 0.28175(15) 0.1986(2) 1.03161(12) 0.0406(5) Uani d . 1 . .
    C C12 0.23758(16) 0.3243(3) 0.98111(12) 0.0470(6) Uani d . 1 . .
    H H12 0.2785 0.4009 0.9538 0.056 Uiso calc R 1 . .
    C C13 0.13289(18) 0.3352(3) 0.97163(13) 0.0532(6) Uani d . 1 . .
    C C14 0.07247(18) 0.2229(3) 1.01231(15) 0.0646(7) Uani d . 1 . .
    H H14 0.0018 0.2306 1.0059 0.078 Uiso calc R 1 . .
    C C15 0.11629(19) 0.0994(3) 1.06246(15) 0.0676(7) Uani d . 1 . .
    H H15 0.0751 0.0245 1.0904 0.081 Uiso calc R 1 . .
    C C16 0.22077(18) 0.0856(3) 1.07168(13) 0.0545(6) Uani d . 1 . .
    H H16 0.2500 0.0001 1.1049 0.065 Uiso calc R 1 . .
    C C17 0.39396(16) 0.1793(3) 1.04354(12) 0.0415(5) Uani d . 1 . .
    C C18 0.1395(2) 0.5781(4) 0.88291(17) 0.0981(11) Uani d . 1 . .
    H H18A 0.1783 0.6490 0.9204 0.147 Uiso calc R 1 . .
    H H18B 0.0946 0.6531 0.8516 0.147 Uiso calc R 1 . .
    H H18C 0.1850 0.5177 0.8496 0.147 Uiso calc R 1 . .
    O O21 0.72052(11) 0.73719(17) 0.21668(8) 0.0534(4) Uani d . 1 . .
    O O22 0.27188(11) 0.6456(2) 0.17438(10) 0.0692(5) Uani d . 1 . .
    N N21 0.61560(13) 0.9272(2) 0.15351(11) 0.0471(5) Uani d . 1 . .
    H H21N 0.5565(16) 0.954(3) 0.1308(12) 0.057 Uiso d . 1 . .
    N N22 0.69253(15) 1.0512(3) 0.13927(12) 0.0531(6) Uani d . 1 . .
    H H23N 0.7151(16) 1.092(3) 0.1850(13) 0.064 Uiso d . 1 . .
    H H22N 0.7419(17) 0.994(3) 0.1205(14) 0.064 Uiso d . 1 . .
    C C21 0.54632(15) 0.6517(2) 0.20011(11) 0.0372(5) Uani d . 1 . .
    C C22 0.44617(16) 0.7004(3) 0.18400(12) 0.0442(5) Uani d . 1 . .
    H H22 0.4313 0.8147 0.1665 0.053 Uiso calc R 1 . .
    C C23 0.36779(16) 0.5814(3) 0.19354(12) 0.0460(5) Uani d . 1 . .
    C C24 0.38825(17) 0.4133(3) 0.21999(13) 0.0553(6) Uani d . 1 . .
    H H24 0.3357 0.3330 0.2268 0.066 Uiso calc R 1 . .
    C C25 0.48845(19) 0.3654(3) 0.23633(14) 0.0640(7) Uani d . 1 . .
    H H25 0.5030 0.2514 0.2543 0.077 Uiso calc R 1 . .
    C C26 0.56714(17) 0.4813(3) 0.22674(13) 0.0523(6) Uani d . 1 . .
    H H26 0.6341 0.4459 0.2380 0.063 Uiso calc R 1 . .
    C C27 0.63403(16) 0.7742(3) 0.19120(11) 0.0382(5) Uani d . 1 . .
    C C28 0.18800(17) 0.5274(3) 0.17719(16) 0.0711(8) Uani d . 1 . .
    H H28A 0.2005 0.4247 0.1459 0.107 Uiso calc R 1 . .
    H H28B 0.1272 0.5858 0.1571 0.107 Uiso calc R 1 . .
    H H28C 0.1796 0.4919 0.2305 0.107 Uiso calc R 1 . .
loop_
    _atom_site_aniso_label
    _atom_site_aniso_U_11
    _atom_site_aniso_U_22
    _atom_site_aniso_U_33
    _atom_site_aniso_U_12
    _atom_site_aniso_U_13
    _atom_site_aniso_U_23
    O11 0.0571(10) 0.0390(9) 0.0842(12) -0.0005(8) -0.0140(8) 0.0216(8)
    O12 0.0586(11) 0.0935(13) 0.0778(13) 0.0257(10) -0.0005(9) 0.0264(10)
    N11 0.0468(12) 0.0323(10) 0.0577(12) 0.0019(9) -0.0059(9) 0.0088(9)
    N12 0.0491(13) 0.0412(11) 0.0660(15) 0.0008(9) -0.0087(10) 0.0088(10)
    C11 0.0475(13) 0.0319(11) 0.0418(13) 0.0002(10) -0.0044(10) 0.0006(10)
    C12 0.0478(15) 0.0476(13) 0.0459(14) 0.0062(11) 0.0042(11) 0.0032(11)
    C13 0.0547(16) 0.0549(15) 0.0498(15) 0.0110(13) -0.0008(12) 0.0053(12)
    C14 0.0481(15) 0.0648(17) 0.0801(19) -0.0026(13) -0.0052(14) 0.0020(14)
    C15 0.0629(18) 0.0576(17) 0.082(2) -0.0121(13) 0.0019(14) 0.0150(14)
    C16 0.0579(16) 0.0431(13) 0.0615(16) -0.0066(12) -0.0072(12) 0.0119(11)
    C17 0.0529(14) 0.0315(12) 0.0396(13) -0.0005(11) -0.0035(10) 0.0026(10)
    C18 0.091(2) 0.115(3) 0.091(2) 0.0472(19) 0.0296(18) 0.0613(19)
    O21 0.0428(9) 0.0515(10) 0.0644(11) 0.0025(7) -0.0106(8) 0.0114(7)
    O22 0.0410(10) 0.0611(11) 0.1053(14) 0.0010(8) 0.0027(9) 0.0147(9)
    N21 0.0419(11) 0.0390(11) 0.0589(13) -0.0055(9) -0.0130(9) 0.0077(9)
    N22 0.0564(14) 0.0431(12) 0.0585(14) -0.0114(10) -0.0096(11) 0.0018(10)
    C21 0.0444(13) 0.0347(12) 0.0323(12) 0.0042(10) -0.0003(9) -0.0027(9)
    C22 0.0490(14) 0.0359(12) 0.0479(14) 0.0050(11) 0.0030(11) 0.0044(10)
    C23 0.0449(14) 0.0453(13) 0.0481(14) 0.0048(11) 0.0042(11) -0.0009(10)
    C24 0.0577(17) 0.0415(14) 0.0666(16) -0.0048(11) 0.0038(13) 0.0016(12)
    C25 0.0660(18) 0.0361(13) 0.089(2) 0.0054(13) -0.0042(14) 0.0130(12)
    C26 0.0491(14) 0.0396(13) 0.0670(16) 0.0040(11) -0.0073(12) 0.0050(11)
    C27 0.0451(14) 0.0350(12) 0.0339(12) 0.0035(10) -0.0039(10) -0.0040(9)
    C28 0.0483(16) 0.0705(18) 0.095(2) -0.0070(13) 0.0064(14) -0.0227(15)
_geom_special_details
;
All e.s.d.'s (except the e.s.d. in the dihedral angle between two l.s. planes)
are estimated using the full covariance matrix. The cell e.s.d.'s are taken
into account individually in the estimation of e.s.d.'s in distances, angles
and torsion angles; correlations between e.s.d.'s in cell parameters are only
used when they are defined by crystal symmetry. An approximate (isotropic)
treatment of cell e.s.d.'s is used for estimating e.s.d.'s involving l.s.
planes.
;
loop_
    _geom_bond_atom_site_label_1
    _geom_bond_atom_site_label_2
    _geom_bond_site_symmetry_2
    _geom_bond_distance
    _geom_bond_publ_flag
    O11 C17 . 1.234(2) ?
    O12 C13 . 1.368(3) ?
    O12 C18 . 1.415(3) ?
    N11 C17 . 1.327(2) ?
    N11 N12 . 1.414(2) ?
    N11 H11N . 0.91(2) ?
    N12 H12N . 0.95(2) ?
    N12 H13N . 0.85(2) ?
    C11 C16 . 1.374(3) ?
    C11 C12 . 1.389(3) ?
    C11 C17 . 1.484(3) ?
    C12 C13 . 1.378(3) ?
    C12 H12 . 0.9300 ?
    C13 C14 . 1.372(3) ?
    C14 C15 . 1.372(3) ?
    C14 H14 . 0.9300 ?
    C15 C16 . 1.377(3) ?
    C15 H15 . 0.9300 ?
    C16 H16 . 0.9300 ?
    C18 H18A . 0.9600 ?
    C18 H18B . 0.9600 ?
    C18 H18C . 0.9600 ?
    O21 C27 . 1.228(2) ?
    O22 C23 . 1.373(2) ?
    O22 C28 . 1.419(2) ?
    N21 C27 . 1.337(2) ?
    N21 N22 . 1.407(2) ?
    N21 H21N . 0.87(2) ?
    N22 H23N . 0.88(2) ?
    N22 H22N . 0.85(2) ?
    C21 C22 . 1.380(3) ?
    C21 C26 . 1.385(3) ?
    C21 C27 . 1.490(3) ?
    C22 C23 . 1.381(3) ?
    C22 H22 . 0.9300 ?
    C23 C24 . 1.368(3) ?
    C24 C25 . 1.379(3) ?
    C24 H24 . 0.9300 ?
    C25 C26 . 1.369(3) ?
    C25 H25 . 0.9300 ?
    C26 H26 . 0.9300 ?
    C28 H28A . 0.9600 ?
    C28 H28B . 0.9600 ?
    C28 H28C . 0.9600 ?
loop_
    _geom_angle_atom_site_label_1
    _geom_angle_atom_site_label_2
    _geom_angle_atom_site_label_3
    _geom_angle_site_symmetry_1
    _geom_angle_site_symmetry_3
    _geom_angle
    _geom_angle_publ_flag
    C13 O12 C18 . . 117.70(18) ?
    C17 N11 N12 . . 123.42(17) ?
    C17 N11 H11N . . 123.5(13) ?
    N12 N11 H11N . . 112.5(13) ?
    N11 N12 H12N . . 108.7(13) ?
    N11 N12 H13N . . 109.0(15) ?
    H12N N12 H13N . . 97.3(19) ?
    C16 C11 C12 . . 119.8(2) ?
    C16 C11 C17 . . 118.03(18) ?
    C12 C11 C17 . . 122.19(19) ?
    C13 C12 C11 . . 119.8(2) ?
    C13 C12 H12 . . 120.1 ?
    C11 C12 H12 . . 120.1 ?
    O12 C13 C14 . . 115.2(2) ?
    O12 C13 C12 . . 124.7(2) ?
    C14 C13 C12 . . 120.1(2) ?
    C15 C14 C13 . . 120.0(2) ?
    C15 C14 H14 . . 120.0 ?
    C13 C14 H14 . . 120.0 ?
    C14 C15 C16 . . 120.5(2) ?
    C14 C15 H15 . . 119.8 ?
    C16 C15 H15 . . 119.8 ?
    C11 C16 C15 . . 119.9(2) ?
    C11 C16 H16 . . 120.1 ?
    C15 C16 H16 . . 120.1 ?
    O11 C17 N11 . . 121.8(2) ?
    O11 C17 C11 . . 120.67(18) ?
    N11 C17 C11 . . 117.55(17) ?
    O12 C18 H18A . . 109.5 ?
    O12 C18 H18B . . 109.5 ?
    H18A C18 H18B . . 109.5 ?
    O12 C18 H18C . . 109.5 ?
    H18A C18 H18C . . 109.5 ?
    H18B C18 H18C . . 109.5 ?
    C23 O22 C28 . . 118.35(18) ?
    C27 N21 N22 . . 122.87(18) ?
    C27 N21 H21N . . 123.3(13) ?
    N22 N21 H21N . . 113.5(13) ?
    N21 N22 H23N . . 107.0(15) ?
    N21 N22 H22N . . 107.2(15) ?
    H23N N22 H22N . . 106(2) ?
    C22 C21 C26 . . 118.87(19) ?
    C22 C21 C27 . . 123.24(18) ?
    C26 C21 C27 . . 117.88(18) ?
    C21 C22 C23 . . 120.78(19) ?
    C21 C22 H22 . . 119.6 ?
    C23 C22 H22 . . 119.6 ?
    C24 C23 O22 . . 124.6(2) ?
    C24 C23 C22 . . 120.4(2) ?
    O22 C23 C22 . . 115.02(19) ?
    C23 C24 C25 . . 118.6(2) ?
    C23 C24 H24 . . 120.7 ?
    C25 C24 H24 . . 120.7 ?
    C26 C25 C24 . . 121.8(2) ?
    C26 C25 H25 . . 119.1 ?
    C24 C25 H25 . . 119.1 ?
    C25 C26 C21 . . 119.6(2) ?
    C25 C26 H26 . . 120.2 ?
    C21 C26 H26 . . 120.2 ?
    O21 C27 N21 . . 120.57(19) ?
    O21 C27 C21 . . 121.92(18) ?
    N21 C27 C21 . . 117.51(18) ?
    O22 C28 H28A . . 109.5 ?
    O22 C28 H28B . . 109.5 ?
    H28A C28 H28B . . 109.5 ?
    O22 C28 H28C . . 109.5 ?
    H28A C28 H28C . . 109.5 ?
    H28B C28 H28C . . 109.5 ?
loop_
    _geom_torsion_atom_site_label_1
    _geom_torsion_atom_site_label_2
    _geom_torsion_atom_site_label_3
    _geom_torsion_atom_site_label_4
    _geom_torsion_site_symmetry_1
    _geom_torsion_site_symmetry_2
    _geom_torsion_site_symmetry_3
    _geom_torsion_site_symmetry_4
    _geom_torsion
    _geom_torsion_publ_flag
    C16 C11 C12 C13 . . . . 0.1(3) ?
    C17 C11 C12 C13 . . . . 179.32(18) ?
    C18 O12 C13 C14 . . . . 176.3(2) ?
    C18 O12 C13 C12 . . . . -4.0(3) ?
    C11 C12 C13 O12 . . . . -179.2(2) ?
    C11 C12 C13 C14 . . . . 0.4(3) ?
    O12 C13 C14 C15 . . . . 179.5(2) ?
    C12 C13 C14 C15 . . . . -0.1(4) ?
    C13 C14 C15 C16 . . . . -0.8(4) ?
    C12 C11 C16 C15 . . . . -1.0(3) ?
    C17 C11 C16 C15 . . . . 179.8(2) ?
    C14 C15 C16 C11 . . . . 1.3(4) ?
    N12 N11 C17 O11 . . . . 0.9(3) ?
    N12 N11 C17 C11 . . . . -179.15(17) ?
    C16 C11 C17 O11 . . . . 16.9(3) ?
    C12 C11 C17 O11 . . . . -162.3(2) ?
    C16 C11 C17 N11 . . . . -163.0(2) ?
    C12 C11 C17 N11 . . . . 17.8(3) ?
    C26 C21 C22 C23 . . . . -0.5(3) ?
    C27 C21 C22 C23 . . . . -179.80(18) ?
    C28 O22 C23 C24 . . . . -4.2(3) ?
    C28 O22 C23 C22 . . . . 175.51(19) ?
    C21 C22 C23 C24 . . . . 0.7(3) ?
    C21 C22 C23 O22 . . . . -179.05(17) ?
    O22 C23 C24 C25 . . . . 179.3(2) ?
    C22 C23 C24 C25 . . . . -0.4(3) ?
    C23 C24 C25 C26 . . . . 0.0(3) ?
    C24 C25 C26 C21 . . . . 0.1(4) ?
    C22 C21 C26 C25 . . . . 0.1(3) ?
    C27 C21 C26 C25 . . . . 179.42(19) ?
    N22 N21 C27 O21 . . . . 1.5(3) ?
    N22 N21 C27 C21 . . . . -178.00(18) ?
    C22 C21 C27 O21 . . . . 168.96(19) ?
    C26 C21 C27 O21 . . . . -10.3(3) ?
    C22 C21 C27 N21 . . . . -11.6(3) ?
    C26 C21 C27 N21 . . . . 169.15(18) ?
loop_
    _geom_hbond_atom_site_label_D
    _geom_hbond_atom_site_label_H
    _geom_hbond_atom_site_label_A
    _geom_hbond_site_symmetry_A
    _geom_hbond_distance_DH
    _geom_hbond_distance_HA
    _geom_hbond_distance_DA
    _geom_hbond_angle_DHA
    _geom_hbond_publ_flag
    N11 H11N N12 3_667 0.91(2) 2.12(2) 2.958(2) 153.3(18) yes
    N11 H11N N11 3_667 0.91(2) 2.63(2) 3.191(2) 120.9(13) yes
    N12 H12N O11 3_657 0.95(2) 2.30(2) 3.193(2) 155.2(18) yes
    N12 H13N N22 1_546 0.85(2) 2.47(2) 3.185(3) 142.6(19) yes
    N21 H21N O11 1_564 0.87(2) 1.99(2) 2.860(2) 172(2) yes
    N22 H23N O21 2_655 0.88(2) 2.14(2) 3.007(2) 168(2) yes
    C18 H18C O21 3_666 0.96 2.58 3.498(3) 160 YES
    C22 H22 O11 1_564 0.93 2.35 3.208(3) 153 YES
    C26 H26 O21 2_645 0.93 2.56 3.439(3) 157 YES
