# Supplementary material for: 3-Methoxy­benzohydrazide
Source: Acta Crystallogr Sect E Struct Rep Online. 2009 Sep 16;65(Pt 10):o2473. doi: 10.1107/S1600536809036526 (PMC2970484; doi:10.1107/S1600536809036526)
Supplement: Supplementary file 2 [file e-65-o2473-Isup2.hkl]

# 
# h,k,l, Fc-squared, Fo-squared, sigma(Fo-squared) and status flag 
# 
data_I
_shelx_title ' 3MBHN_0m in P2(1)/n' 
_shelx_refln_list_code          4 
_shelx_F_calc_maximum      209.17 
_exptl_crystal_F_000       704.00 
_reflns_d_resolution_high  0.7488 
 
loop_ 
 _symmetry_equiv_pos_as_xyz 
 'x, y, z' 
 '-x+1/2, y+1/2, -z+1/2' 
 '-x, -y, -z' 
 'x-1/2, -y-1/2, z-1/2' 
 
_cell_length_a    13.1288 
_cell_length_b     7.5417 
_cell_length_c    17.0734 
_cell_angle_alpha  90.000 
_cell_angle_beta   92.857 
_cell_angle_gamma  90.000 
 
_shelx_F_squared_multiplier     1.000 
 
loop_ 
 _refln_index_h 
 _refln_index_k 
 _refln_index_l 
 _refln_F_squared_calc 
 _refln_F_squared_meas 
 _refln_F_squared_sigma 
 _refln_observed_status 
   2   0   0       29.68       25.00      2.67 o 
   4   0   0      891.49      771.45     14.93 o 
   6   0   0     8194.33     8429.49    166.66 o 
   8   0   0       83.25       83.02     10.56 o 
  10   0   0       61.87       48.20     11.39 o 
  12   0   0      425.74      406.12     23.72 o 
  14   0   0      116.01      133.85     30.18 o 
  16   0   0       58.01      117.70     32.25 o 
   1   1   0        0.51       -0.04      1.23 o 
   2   1   0       90.32       80.85      2.46 o 
   3   1   0     4235.45     3940.96     42.75 o 
   4   1   0      411.48      388.34      8.55 o 
   5   1   0       41.76       36.91      4.23 o 
   6   1   0       59.65       58.29      4.92 o 
   7   1   0       29.94       20.09      4.75 o 
   8   1   0       39.57       36.60      6.58 o 
   9   1   0       19.69       14.18      6.34 o 
  10   1   0      245.16      253.52     12.33 o 
  11   1   0      352.95      330.60     14.70 o 
  12   1   0      115.02      108.25     13.49 o 
  13   1   0       10.92       14.77     10.94 o 
  14   1   0        1.03        8.20     13.88 o 
  15   1   0        4.04       -2.71     16.53 o 
  16   1   0        2.71       16.66     16.24 o 
  17   1   0        5.71        5.02     17.78 o 
   0   2   0       57.43       52.15      7.04 o 
   1   2   0     3127.86     2997.58     48.22 o 
   2   2   0       76.57       58.66      3.53 o 
   3   2   0      260.15      262.51      6.29 o 
   4   2   0     2411.21     2507.33     30.50 o 
   5   2   0      106.49       94.02      4.87 o 
   6   2   0       69.57       62.46      4.50 o 
   7   2   0      734.86      774.57     13.97 o 
   8   2   0       74.92       63.27      9.91 o 
   9   2   0        0.99        4.35      4.89 o 
  10   2   0      280.04      268.90     13.99 o 
  11   2   0        1.88        2.37      8.84 o 
  12   2   0       70.54       61.80     11.82 o 
  13   2   0       72.53       66.20     12.98 o 
  14   2   0       15.56        6.42     16.48 o 
  15   2   0        1.77       12.68     15.37 o 
  16   2   0       19.77        0.57     18.27 o 
  17   2   0        0.95       15.54     19.54 o 
   1   3   0     4286.75     4228.27     75.66 o 
   2   3   0        7.76       10.23      3.17 o 
   3   3   0      925.37     1002.33     16.17 o 
   4   3   0     2826.28     2984.43     36.59 o 
   5   3   0      354.03      386.18      9.25 o 
   6   3   0      182.22      168.03      6.04 o 
   7   3   0     1123.89     1152.42     17.61 o 
   8   3   0      257.96      241.99      9.03 o 
   9   3   0      272.64      257.34     10.09 o 
  10   3   0      252.02      262.22     10.84 o 
  11   3   0        0.74        7.27      6.98 o 
  12   3   0       56.56       31.25      9.24 o 
  13   3   0       14.81        8.08      9.16 o 
  14   3   0        6.70        5.60      9.64 o 
  15   3   0        0.85      -14.59     14.59 o 
  16   3   0        7.20       36.70     13.64 o 
   0   4   0        5.70        4.47      5.54 o 
   1   4   0       76.18       94.29      6.24 o 
   2   4   0        0.00       -1.04      2.98 o 
   3   4   0       56.87       66.14      5.16 o 
   4   4   0        0.08       -2.41      3.93 o 
   5   4   0       31.91       40.76      5.02 o 
   6   4   0      116.74      112.50      7.35 o 
   7   4   0        2.83        7.91      5.95 o 
   8   4   0      573.73      576.37     13.88 o 
   9   4   0      355.23      346.47     11.94 o 
  10   4   0        2.46        4.97      9.24 o 
  11   4   0        0.61       -2.15      8.36 o 
  12   4   0        8.94       11.50     11.64 o 
  13   4   0       10.21       -7.79     11.93 o 
  14   4   0       34.90       19.18     13.83 o 
  15   4   0       12.30        0.38     14.41 o 
  16   4   0        1.14      -12.32     22.49 o 
   1   5   0       25.47       15.39      9.04 o 
   2   5   0       38.89       40.68      6.97 o 
   3   5   0      866.29      901.35     16.34 o 
   4   5   0      186.39      196.26      7.27 o 
   5   5   0        8.00       10.13      5.16 o 
   6   5   0       89.22       93.86      7.50 o 
   7   5   0      140.71      132.05      9.25 o 
   8   5   0      101.43      106.60     12.40 o 
   9   5   0      856.10      787.64     29.70 o 
  10   5   0      106.17       98.37     15.10 o 
  11   5   0        1.12      -11.51     11.51 o 
  12   5   0       39.47       24.62     13.92 o 
  13   5   0        1.55      -18.04     18.04 o 
  14   5   0        0.85      -15.13     27.31 o 
  15   5   0        7.73       64.58     33.66 o 
   0   6   0        2.86        6.27     15.66 o 
   1   6   0       40.69       37.76      9.12 o 
   2   6   0      148.95      139.06     10.83 o 
   3   6   0      638.59      646.64     16.72 o 
   4   6   0      306.36      280.03     10.52 o 
   5   6   0       56.24       48.03      7.42 o 
   6   6   0       39.10       27.10      8.27 o 
   7   6   0       17.17       19.01     10.77 o 
   8   6   0      140.95      135.36     15.18 o 
   9   6   0        2.03       -9.84     11.35 o 
  10   6   0       59.79       38.00     14.94 o 
  11   6   0       13.85       17.90     22.88 o 
  12   6   0       10.14       14.05     17.40 o 
  13   6   0       19.64       12.10     28.28 o 
  14   6   0        4.28       -5.06     30.14 o 
   1   7   0       24.97       25.24     17.54 o 
   2   7   0        0.37        1.84      7.58 o 
   3   7   0        0.59       -8.49      8.49 o 
   4   7   0       20.34       21.27      7.79 o 
   5   7   0       14.35        8.95      8.23 o 
   6   7   0        0.01       -9.08      9.08 o 
   7   7   0        0.27       -6.08      9.76 o 
   8   7   0        0.05       -9.42     11.39 o 
   9   7   0        7.03       21.12     15.73 o 
  10   7   0        0.38       14.25     29.46 o 
  11   7   0        1.68      -10.31     32.89 o 
  12   7   0       11.31       20.19     29.05 o 
   0   8   0      345.05      395.51     48.07 o 
   1   8   0       51.02       53.49     13.03 o 
   2   8   0        3.21        8.22      9.21 o 
   3   8   0        7.58       11.74     11.13 o 
   4   8   0       38.96       23.40     10.18 o 
   5   8   0        6.61      -10.83     10.83 o 
   6   8   0       55.81       42.81     21.85 o 
   7   8   0        0.54       21.71     14.93 o 
   8   8   0       11.58       14.75     16.66 o 
   9   8   0       56.11       50.38     18.93 o 
  10   8   0        6.71        7.32     17.73 o 
   1   9   0       34.43       45.18     11.51 o 
   2   9   0        0.02        2.95     10.62 o 
   3   9   0        9.07       22.15      7.50 o 
   4   9   0        2.14       -0.13     10.03 o 
   5   9   0        8.84       24.59     16.14 o 
   6   9   0       21.27       33.84     16.47 o 
   7   9   0       14.58       10.21     16.90 o 
   0  10   0        3.22        9.99     35.65 o 
   1  10   0        0.12       20.95     36.35 o 
 -17   0   1       10.75        2.63     25.77 o 
 -15   0   1        1.80       -7.08     20.31 o 
 -13   0   1      172.58      141.57     29.05 o 
 -11   0   1      202.75      187.35     16.90 o 
  -9   0   1      182.25      193.11     14.83 o 
  -7   0   1      932.64      897.75     61.01 o 
  -5   0   1        2.48        8.33      5.17 o 
  -3   0   1     2663.98     2436.74     42.78 o 
   3   0   1      417.31      437.57     14.33 o 
   5   0   1      130.61      126.02      7.64 o 
   7   0   1     1152.46     1351.18     31.74 o 
   9   0   1       48.19       64.80     11.30 o 
  11   0   1       92.46      114.79     14.71 o 
  13   0   1        3.34       -3.25     14.20 o 
  15   0   1        0.15       -5.06     21.85 o 
  17   0   1        9.89        2.55     27.11 o 
 -17   1   1        5.75       25.94     19.30 o 
 -16   1   1        1.52        5.68     16.75 o 
 -15   1   1        1.37       -1.96     15.14 o 
 -14   1   1        0.00       24.39     15.16 o 
 -13   1   1       25.56       18.79     11.24 o 
 -12   1   1        0.23       -4.04      9.51 o 
 -11   1   1      872.00      850.43     22.77 o 
 -10   1   1     1166.72     1093.75     24.98 o 
  -9   1   1       17.98       27.36      6.87 o 
  -8   1   1      107.12      107.05      8.12 o 
  -7   1   1       48.39       38.89      5.33 o 
  -6   1   1     1152.71     1230.18     21.23 o 
  -5   1   1      186.53      212.98      6.49 o 
  -4   1   1      347.01      336.35      7.95 o 
  -3   1   1     3458.74     3348.63     36.30 o 
  -2   1   1     2040.53     1941.52     17.45 o 
  -1   1   1     3043.84     2847.70     30.70 o 
   0   1   1      131.09      101.06      4.00 o 
   1   1   1    10851.07     9723.21     98.61 o 
   2   1   1     5112.05     4582.66     62.51 o 
   3   1   1      131.74      140.34      4.27 o 
   4   1   1      471.86      460.33     14.84 o 
   5   1   1      550.80      582.76     13.36 o 
   6   1   1      582.67      607.32     13.68 o 
   7   1   1     1469.69     1629.31     25.24 o 
   8   1   1      142.90      150.64      8.79 o 
   9   1   1      173.69      178.06      9.56 o 
  10   1   1      107.71      121.89      9.57 o 
  11   1   1      330.28      345.39     16.14 o 
  12   1   1       33.81       36.14     10.81 o 
  13   1   1        1.26        3.46     10.43 o 
  14   1   1        2.20       -1.27     13.78 o 
  15   1   1        0.00       -5.82     14.58 o 
  16   1   1        0.38      -14.09     14.47 o 
  17   1   1        0.05       24.78     18.88 o 
 -17   2   1        0.01        4.98     17.50 o 
 -16   2   1        0.92       17.85     16.04 o 
 -15   2   1        1.41       13.89     15.69 o 
 -14   2   1       14.36        5.75     13.25 o 
 -13   2   1       32.43       41.43     11.80 o 
 -12   2   1      152.36      134.70     14.01 o 
 -11   2   1        2.83        7.23      8.31 o 
 -10   2   1       18.59       15.29      9.21 o 
  -9   2   1      115.30       77.70      7.78 o 
  -8   2   1      751.69      733.16     15.41 o 
  -7   2   1      220.79      241.83      9.46 o 
  -6   2   1      659.65      652.71     11.95 o 
  -5   2   1      135.64      140.50      5.11 o 
  -4   2   1     1895.71     1864.68     20.27 o 
  -3   2   1      993.24     1008.51     13.02 o 
  -2   2   1      391.94      369.98      5.56 o 
  -1   2   1     2227.85     2094.58     34.85 o 
   0   2   1     1452.62     1427.71     25.51 o 
   1   2   1       37.77       31.13      3.51 o 
   2   2   1     3396.90     3270.40     38.10 o 
   3   2   1      491.21      500.40      7.46 o 
   4   2   1       77.38       81.11      4.81 o 
   5   2   1      313.32      339.39      7.00 o 
   6   2   1      143.62      126.09      5.59 o 
   7   2   1       50.47       49.57      5.16 o 
   8   2   1        8.15        3.89      5.02 o 
   9   2   1       20.43       13.91      5.54 o 
  10   2   1      103.51       77.01      8.65 o 
  11   2   1      129.12      135.50     11.72 o 
  12   2   1        9.50        6.49      9.77 o 
  13   2   1        1.95       -9.70      9.70 o 
  14   2   1        0.04       -6.64     10.54 o 
  15   2   1       20.56       27.46     15.93 o 
  16   2   1        1.39        3.18     15.56 o 
  17   2   1        0.48       16.14     16.77 o 
 -16   3   1        8.80        6.83     13.52 o 
 -15   3   1        0.80       -6.06     18.09 o 
 -14   3   1        0.66       -9.00      9.00 o 
 -13   3   1        8.84        4.02      9.30 o 
 -12   3   1        1.99       -7.27      7.27 o 
 -11   3   1       17.17        5.87      7.15 o 
 -10   3   1      459.28      443.37     13.99 o 
  -9   3   1       76.51       81.98      6.11 o 
  -8   3   1       76.96       77.85      5.28 o 
  -7   3   1      683.91      641.88     12.73 o 
  -6   3   1      248.07      258.21      7.77 o 
  -5   3   1      745.13      736.88     14.95 o 
  -4   3   1      664.01      700.06     12.68 o 
  -3   3   1     1128.60     1123.83     15.20 o 
  -2   3   1       45.81       42.41      3.29 o 
  -1   3   1      311.44      292.34      9.30 o 
   0   3   1     2092.55     2110.79     47.59 o 
   1   3   1      537.18      559.25     18.13 o 
   2   3   1      646.89      633.00     11.48 o 
   3   3   1      967.20      936.92     16.26 o 
   4   3   1      595.40      580.79     11.08 o 
   5   3   1        2.85       10.04      3.34 o 
   6   3   1        0.94       -2.28      3.88 o 
   7   3   1       69.85       52.59      5.42 o 
   8   3   1       46.81       39.45      5.59 o 
   9   3   1        0.01       -5.88      5.88 o 
  10   3   1      501.95      492.59     15.61 o 
  11   3   1       39.84       41.70      8.24 o 
  12   3   1       97.88      109.56     10.97 o 
  13   3   1        2.61      -11.30     11.35 o 
  14   3   1        2.62        1.16     13.87 o 
  15   3   1       13.71       33.29     17.77 o 
  16   3   1       26.63       72.80     13.90 o 
 -16   4   1       12.54       15.63     36.90 o 
 -15   4   1       39.03       46.69     15.95 o 
 -14   4   1        6.22        1.39     12.75 o 
 -13   4   1        3.60       -0.86     13.40 o 
 -12   4   1       30.09       18.44     12.18 o 
 -11   4   1        0.14       -3.11      8.41 o 
 -10   4   1      157.74      179.10     14.22 o 
  -9   4   1       16.56        9.12      5.82 o 
  -8   4   1        4.41        5.39      6.89 o 
  -7   4   1      232.50      216.26     10.39 o 
  -6   4   1      201.77      211.40      9.50 o 
  -5   4   1       48.12       52.58      5.49 o 
  -4   4   1     1168.45     1198.32     18.57 o 
  -3   4   1      271.81      282.86      8.05 o 
  -2   4   1      302.43      336.96     11.97 o 
  -1   4   1     1154.43     1088.19     28.90 o 
   0   4   1       43.65       43.57      7.30 o 
   1   4   1      759.09      771.17     23.80 o 
   2   4   1       46.87       39.34      4.31 o 
   3   4   1        8.01        7.88      4.02 o 
   4   4   1     1384.66     1412.39     21.37 o 
   5   4   1        9.65        2.54      4.48 o 
   6   4   1      178.80      177.78      8.54 o 
   7   4   1      306.81      296.35     15.27 o 
   8   4   1      286.94      280.15      9.43 o 
   9   4   1        5.22       -3.44      6.17 o 
  10   4   1      283.86      293.75     14.47 o 
  11   4   1      105.48      107.62     11.48 o 
  12   4   1       12.79       10.69     10.36 o 
  13   4   1       11.93       -0.33     11.88 o 
  14   4   1       10.44       14.13     13.63 o 
  15   4   1       10.12        6.10     26.93 o 
  16   4   1        0.33       -7.50     17.46 o 
 -15   5   1        6.87      -17.03     28.57 o 
 -14   5   1       14.06       -1.34     28.93 o 
 -13   5   1        6.51      -12.48     23.31 o 
 -12   5   1        5.09       12.76     12.88 o 
 -11   5   1        2.23        1.46     12.00 o 
 -10   5   1        1.83       -4.15     10.82 o 
  -9   5   1      372.40      356.40     24.72 o 
  -8   5   1      150.93      184.35     15.75 o 
  -7   5   1      469.24      452.18     16.71 o 
  -6   5   1       38.13       43.14      6.83 o 
  -5   5   1      246.36      243.79      8.53 o 
  -4   5   1        2.76        1.76      4.78 o 
  -3   5   1      204.84      210.15     11.79 o 
  -2   5   1      748.41      756.45     37.35 o 
  -1   5   1       13.38       10.61      7.02 o 
   0   5   1      170.02      153.58     10.92 o 
   1   5   1        2.53        3.05      7.04 o 
   2   5   1      183.40      182.80      9.96 o 
   3   5   1       46.21       42.83      5.01 o 
   4   5   1       62.03       63.70      5.26 o 
   5   5   1      112.02      116.41      7.04 o 
   6   5   1        0.90       -4.10      5.57 o 
   7   5   1      162.44      186.20     10.09 o 
   8   5   1       29.73       25.47     10.51 o 
   9   5   1       24.87       23.95     13.64 o 
  10   5   1       94.53       72.54     14.42 o 
  11   5   1       96.60      115.86     19.23 o 
  12   5   1       29.90       28.20     21.15 o 
  13   5   1        1.39        8.89     13.71 o 
  14   5   1        7.73        0.73     28.24 o 
  15   5   1       17.47       55.51     35.81 o 
 -14   6   1        1.18      -21.12     29.98 o 
 -13   6   1        0.01      -25.81     25.81 o 
 -12   6   1        0.00       10.76     26.99 o 
 -11   6   1       23.60       51.25     20.98 o 
 -10   6   1       40.15       11.74     18.41 o 
  -9   6   1       10.54       -6.90     11.56 o 
  -8   6   1      151.61      164.37     16.25 o 
  -7   6   1      121.92      122.96     13.48 o 
  -6   6   1       12.22        5.51      8.49 o 
  -5   6   1        0.62        2.33      6.91 o 
  -4   6   1      328.77      350.06     12.79 o 
  -3   6   1      406.92      459.16     26.23 o 
  -2   6   1      177.23      193.49     13.48 o 
  -1   6   1       13.91       14.20     10.21 o 
   0   6   1       56.60       63.00     11.77 o 
   1   6   1      368.26      357.27     20.19 o 
   2   6   1      133.06      139.24      9.72 o 
   3   6   1       10.30        3.11      7.35 o 
   4   6   1        9.92        9.67      6.65 o 
   5   6   1        0.67       -6.01      6.26 o 
   6   6   1       19.89       15.66      7.07 o 
   7   6   1      137.84      138.02     12.54 o 
   8   6   1        0.64       14.91      9.74 o 
   9   6   1       20.44        0.96     12.21 o 
  10   6   1       18.33        8.59     12.31 o 
  11   6   1        0.07       -7.86     14.54 o 
  12   6   1       26.53       19.45     17.81 o 
  13   6   1        2.61        3.60     27.15 o 
  14   6   1        0.00      -17.44     28.04 o 
 -12   7   1        1.96      -12.66     27.59 o 
 -11   7   1        9.25       16.42     17.58 o 
 -10   7   1        8.53        4.25     16.07 o 
  -9   7   1       18.87        4.77     15.33 o 
  -8   7   1       42.11       56.14     14.45 o 
  -7   7   1       81.93       78.32     13.38 o 
  -6   7   1       62.22       78.70     12.85 o 
  -5   7   1       38.90       44.53      8.14 o 
  -4   7   1       49.85       42.83      7.34 o 
  -3   7   1       23.93       27.42      6.81 o 
  -2   7   1       76.58       93.10     11.04 o 
  -1   7   1      113.91      100.36     20.10 o 
   0   7   1      154.66      158.80     14.80 o 
   1   7   1        2.11       -9.48      9.48 o 
   2   7   1      616.58      650.17     20.84 o 
   3   7   1      228.50      235.68     13.92 o 
   4   7   1       36.30       22.61      6.76 o 
   5   7   1       10.19        7.93      8.28 o 
   6   7   1       18.56        5.56      8.30 o 
   7   7   1        1.26       -2.08     10.08 o 
   8   7   1        0.40       -3.69     11.06 o 
   9   7   1        1.06        0.07     15.58 o 
  10   7   1        4.25       17.88     16.81 o 
  11   7   1        0.21      -16.25     22.52 o 
  12   7   1        0.24       46.28     28.99 o 
 -10   8   1        0.11       25.08     19.05 o 
  -9   8   1       13.83       21.23     40.42 o 
  -8   8   1        7.77       11.05     23.14 o 
  -7   8   1       24.77       33.39     25.92 o 
  -6   8   1        1.89        8.07     12.88 o 
  -5   8   1       44.31       34.24      9.42 o 
  -4   8   1        1.18       -5.81      6.76 o 
  -3   8   1        7.02        3.50      7.10 o 
  -2   8   1       14.51       11.63      6.27 o 
  -1   8   1       86.57      116.27     11.46 o 
   0   8   1       20.66       14.09     11.77 o 
   1   8   1      196.24      192.17     14.73 o 
   2   8   1       47.06       48.29     17.37 o 
   3   8   1       15.75       14.83     11.94 o 
   4   8   1       71.37       93.78     22.77 o 
   5   8   1        0.03       17.90     12.19 o 
   6   8   1        1.97       14.13     13.79 o 
   7   8   1       29.18       33.57     16.15 o 
   8   8   1       28.31       19.71     29.15 o 
   9   8   1        4.74       19.96     26.66 o 
  10   8   1        1.44       -2.35     17.87 o 
  -7   9   1       24.18       49.44     31.52 o 
  -6   9   1        6.02       -1.93     22.05 o 
  -5   9   1        1.06      -17.17     19.75 o 
  -4   9   1       25.79        6.16     19.69 o 
  -3   9   1       32.98       50.18     19.41 o 
  -2   9   1        0.69        2.07      7.72 o 
  -1   9   1        3.54        7.00     10.05 o 
   0   9   1        9.23        4.28     12.74 o 
   1   9   1      112.54       94.14     14.51 o 
   2   9   1        2.22       -5.73     18.99 o 
   3   9   1       10.87       15.26     66.60 o 
   4   9   1        6.40       -2.71     12.77 o 
   5   9   1        0.26        0.95     13.85 o 
   6   9   1        1.00      -10.98     14.44 o 
   7   9   1        3.13       17.28     24.94 o 
  -1  10   1        4.79       10.69     24.67 o 
   0  10   1        4.46       -9.94     23.13 o 
   1  10   1       23.92       10.60     25.21 o 
 -16   0   2        2.11        0.45     24.11 o 
 -14   0   2       39.17       64.41     26.22 o 
 -12   0   2      404.65      437.83     24.52 o 
 -10   0   2       16.36       13.81     10.20 o 
  -8   0   2      260.39      229.71     17.35 o 
  -6   0   2     1544.81     1609.17     31.94 o 
  -4   0   2     3573.41     3601.76     55.47 o 
  -2   0   2      254.34      235.10      6.11 o 
   0   0   2      249.89      224.37      6.01 o 
   2   0   2      887.38     1005.85     16.29 o 
   4   0   2     1512.28     1578.61     25.73 o 
   6   0   2     3390.43     3585.59     84.02 o 
   8   0   2      363.23      393.09     18.81 o 
  10   0   2      115.93      108.39     12.20 o 
  12   0   2       19.93        5.88     12.09 o 
  14   0   2       83.06       56.56     25.13 o 
  16   0   2        0.09       22.05     24.20 o 
 -17   1   2        2.78       30.64     19.35 o 
 -16   1   2       11.11       23.94     17.52 o 
 -15   1   2       19.74       23.58     20.09 o 
 -14   1   2        3.94       30.21     20.72 o 
 -13   1   2       87.87       79.65     13.33 o 
 -12   1   2       82.23       84.90     12.99 o 
 -11   1   2       65.52       76.14      9.71 o 
 -10   1   2       17.52        8.82      7.36 o 
  -9   1   2       61.32       60.02      7.81 o 
  -8   1   2       28.90       35.98      6.64 o 
  -7   1   2       14.68        7.45      4.76 o 
  -6   1   2      161.26      185.60      7.34 o 
  -5   1   2     2900.52     2901.95     46.38 o 
  -4   1   2      247.82      261.79      6.58 o 
  -3   1   2     1457.76     1515.31     14.54 o 
  -2   1   2     1364.30     1203.61     11.51 o 
  -1   1   2     4865.30     4520.35     38.51 o 
   0   1   2      305.66      317.97      6.64 o 
   1   1   2     2624.27     2612.41     28.57 o 
   2   1   2     3409.73     3279.21     31.30 o 
   3   1   2     3714.40     3700.63     37.03 o 
   4   1   2        2.14        1.24      3.26 o 
   5   1   2       37.42       52.64      4.40 o 
   6   1   2        1.65        2.25      4.06 o 
   7   1   2      178.46      159.49      7.53 o 
   8   1   2      231.27      227.21      9.41 o 
   9   1   2        0.09        1.91      5.87 o 
  10   1   2      186.35      196.19     10.60 o 
  11   1   2      329.48      325.17     13.79 o 
  12   1   2        0.29        0.14     11.45 o 
  13   1   2       30.21       13.05     12.82 o 
  14   1   2        1.12      -11.66     11.66 o 
  15   1   2       51.76       62.99     18.72 o 
  16   1   2        3.92      -13.53     15.81 o 
  17   1   2        0.03       -4.72     17.25 o 
 -17   2   2       13.67       40.07     18.68 o 
 -16   2   2       68.97       96.69     21.24 o 
 -15   2   2        0.07       -6.86     14.72 o 
 -14   2   2        0.13        1.37     12.04 o 
 -13   2   2       33.61       26.79     11.88 o 
 -12   2   2       62.88       48.28     11.76 o 
 -11   2   2        6.55       -0.11      9.37 o 
 -10   2   2       18.33        8.27      6.61 o 
  -9   2   2      291.61      293.56     10.00 o 
  -8   2   2       18.02       13.70      5.13 o 
  -7   2   2       11.06        8.87      3.27 o 
  -6   2   2      480.51      535.97     10.49 o 
  -5   2   2     1161.56     1277.71     18.83 o 
  -4   2   2      183.25      180.59      4.63 o 
  -3   2   2      148.59      176.93      4.85 o 
  -2   2   2      173.86      175.31      4.19 o 
  -1   2   2       58.31       43.34      3.39 o 
   0   2   2     1984.35     1767.35     26.65 o 
   1   2   2       25.38       22.16      2.38 o 
   2   2   2      272.54      264.57      5.76 o 
   3   2   2      687.25      685.16     10.16 o 
   4   2   2     2326.45     2239.60     29.18 o 
   5   2   2      314.23      318.87      9.15 o 
   6   2   2      130.23      132.10      5.44 o 
   7   2   2      207.84      248.35     12.07 o 
   8   2   2      106.55      105.71      7.15 o 
   9   2   2       43.40       39.09      6.56 o 
  10   2   2        7.02       -6.63      6.63 o 
  11   2   2      180.89      174.04     14.69 o 
  12   2   2       66.16       74.03     12.08 o 
  13   2   2        0.08       -6.18     12.89 o 
  14   2   2       29.96       37.26     12.57 o 
  15   2   2        4.94      -10.40     17.66 o 
  16   2   2        0.37       14.29     23.43 o 
  17   2   2        4.73        3.71     19.39 o 
 -16   3   2       15.78       32.02     20.07 o 
 -15   3   2        7.60       26.46     13.08 o 
 -14   3   2       10.36       -6.37     10.43 o 
 -13   3   2        8.03       12.22      9.86 o 
 -12   3   2      200.49      195.57     12.71 o 
 -11   3   2      167.32      146.11     11.36 o 
 -10   3   2       17.33       16.66      6.38 o 
  -9   3   2      761.54      782.48     15.89 o 
  -8   3   2       37.55       34.92      4.45 o 
  -7   3   2       10.99        7.29      5.05 o 
  -6   3   2      190.11      202.28      7.48 o 
  -5   3   2     2243.94     2304.34     33.78 o 
  -4   3   2        1.00        0.12      3.55 o 
  -3   3   2      406.07      401.61      8.08 o 
  -2   3   2      124.71      135.65      5.19 o 
  -1   3   2      280.26      269.03     10.50 o 
   0   3   2      537.10      509.75     13.36 o 
   1   3   2        8.68        4.51      4.35 o 
   2   3   2      382.78      326.33      8.76 o 
   3   3   2     1654.45     1730.35     28.22 o 
   4   3   2      148.77      182.62      6.55 o 
   5   3   2      270.86      341.41      8.17 o 
   6   3   2        2.66       -0.94      3.90 o 
   7   3   2      261.92      275.52      9.57 o 
   8   3   2        5.59        3.92      5.35 o 
   9   3   2      514.88      491.44     14.89 o 
  10   3   2        6.68       -3.28      9.06 o 
  11   3   2       11.25        7.47      7.91 o 
  12   3   2       86.62       80.60     10.01 o 
  13   3   2        0.32        0.65      8.61 o 
  14   3   2        6.39        6.10     12.58 o 
  15   3   2       76.94      109.75     29.34 o 
  16   3   2       17.93       16.77     22.16 o 
 -16   4   2        1.06      -27.72     30.93 o 
 -15   4   2        4.11      -16.66     22.06 o 
 -14   4   2        0.12      -12.75     12.75 o 
 -13   4   2        1.45       -4.33     14.06 o 
 -12   4   2        0.20      -10.78     10.78 o 
 -11   4   2        0.65        1.86      8.12 o 
 -10   4   2       25.14       17.32      7.00 o 
  -9   4   2        0.07       -5.77      5.77 o 
  -8   4   2        4.09       -1.13      6.65 o 
  -7   4   2       54.22       56.54      7.49 o 
  -6   4   2        1.00       -5.28      5.28 o 
  -5   4   2       41.57       52.10      5.73 o 
  -4   4   2      153.71      144.48      8.18 o 
  -3   4   2      122.41      124.43      5.68 o 
  -2   4   2     1053.11     1022.76     27.49 o 
  -1   4   2       18.25       17.70      5.15 o 
   0   4   2        4.69        0.16      4.11 o 
   1   4   2       52.65       52.20      4.54 o 
   2   4   2      346.06      343.09     10.65 o 
   3   4   2      106.71      103.95      5.72 o 
   4   4   2      565.37      563.42     12.18 o 
   5   4   2       42.02       40.80      5.95 o 
   6   4   2       17.09       28.91      5.99 o 
   7   4   2      137.93      142.72      7.40 o 
   8   4   2        0.91        2.93      5.70 o 
   9   4   2      546.24      545.99     15.54 o 
  10   4   2        3.91        3.37      8.55 o 
  11   4   2        1.04       -7.72      8.53 o 
  12   4   2       48.45       50.45     10.73 o 
  13   4   2        2.26        2.88     10.53 o 
  14   4   2        5.98      -12.07     12.07 o 
  15   4   2       65.03       68.99     20.53 o 
 -15   5   2        7.44       22.17     33.18 o 
 -14   5   2        0.45      -11.69     28.24 o 
 -13   5   2        0.57      -18.60     18.60 o 
 -12   5   2        2.43      -16.04     17.23 o 
 -11   5   2       15.52       -8.50     15.84 o 
 -10   5   2       66.70       76.72     13.90 o 
  -9   5   2      153.36      173.33     16.59 o 
  -8   5   2       48.14       61.01     12.70 o 
  -7   5   2        2.89       -7.62      7.62 o 
  -6   5   2        1.05       -0.98      6.10 o 
  -5   5   2       11.64       -4.98      4.98 o 
  -4   5   2      574.55      566.12     16.82 o 
  -3   5   2      269.76      290.66     10.49 o 
  -2   5   2      110.60       99.93     15.01 o 
  -1   5   2      114.42      123.13      7.41 o 
   0   5   2       51.28       49.27     10.38 o 
   1   5   2        3.29       -2.60      5.17 o 
   2   5   2        7.25        7.57      4.95 o 
   3   5   2       31.72       30.90      4.98 o 
   4   5   2        2.45       -2.76      5.01 o 
   5   5   2        7.91       -1.56      4.92 o 
   6   5   2       24.14        0.86      5.98 o 
   7   5   2      434.32      449.69     15.39 o 
   8   5   2      455.08      456.22     17.86 o 
   9   5   2       95.25      142.66     15.22 o 
  10   5   2        0.00      -11.48     11.48 o 
  11   5   2        0.26        0.79     20.65 o 
  12   5   2        0.76      -11.90     11.90 o 
  13   5   2       20.41       30.14     17.72 o 
  14   5   2       16.06        8.25     30.71 o 
  15   5   2       12.80      -29.50     29.50 o 
 -14   6   2        7.34        2.14     30.10 o 
 -13   6   2        5.73       12.10     31.03 o 
 -12   6   2       29.08       55.59     31.24 o 
 -11   6   2        0.01       -7.09     12.98 o 
 -10   6   2       52.78       71.91     16.05 o 
  -9   6   2       31.06        9.75     11.98 o 
  -8   6   2      383.09      375.80     27.18 o 
  -7   6   2       73.67       74.84     11.68 o 
  -6   6   2        8.77       13.87      8.20 o 
  -5   6   2       28.79       33.50      8.95 o 
  -4   6   2       10.18       -0.21      7.03 o 
  -3   6   2      127.54      107.12      8.37 o 
  -2   6   2      216.97      221.86     13.56 o 
  -1   6   2       19.32       16.07      5.90 o 
   0   6   2      306.59      307.39     12.41 o 
   1   6   2        2.24        6.66      6.17 o 
   2   6   2        5.94       -3.36      6.73 o 
   3   6   2      116.84      112.72     10.76 o 
   4   6   2      287.92      284.75     15.77 o 
   5   6   2        0.78       -3.78      5.82 o 
   6   6   2       14.36       10.66      7.62 o 
   7   6   2        1.61       -3.33      8.72 o 
   8   6   2       10.39        0.50     10.14 o 
   9   6   2       39.91       58.53     13.30 o 
  10   6   2       54.97       23.18     20.68 o 
  11   6   2        4.71      -12.55     14.90 o 
  12   6   2       14.32        5.40     16.41 o 
  13   6   2        0.02       11.39     17.82 o 
 -12   7   2        4.20      -11.17     29.17 o 
 -11   7   2       10.11       32.94     28.00 o 
 -10   7   2        5.21       -1.80     16.57 o 
  -9   7   2       33.70       24.81     28.63 o 
  -8   7   2       49.60       52.85     14.66 o 
  -7   7   2        0.52        2.02     14.38 o 
  -6   7   2        9.52       10.55      8.11 o 
  -5   7   2       43.29       37.59      7.33 o 
  -4   7   2       26.14       30.66      6.98 o 
  -3   7   2       34.14       41.93      6.47 o 
  -2   7   2      137.70      137.23     14.58 o 
  -1   7   2       95.11      105.58      8.65 o 
   0   7   2       24.12       22.90      7.01 o 
   1   7   2      129.25      133.97     10.54 o 
   2   7   2       84.96       92.55     10.37 o 
   3   7   2      291.73      283.35     23.19 o 
   4   7   2       33.82       26.36     10.44 o 
   5   7   2       57.75       50.97     11.26 o 
   6   7   2       39.90       27.81     10.55 o 
   7   7   2        5.84       14.17     10.29 o 
   8   7   2       12.64       -3.02     28.97 o 
   9   7   2        0.05        7.80     15.90 o 
  10   7   2        5.33      -16.90     26.97 o 
  11   7   2        0.54       20.16     18.50 o 
  12   7   2        0.98       16.08     34.98 o 
 -10   8   2        2.26       14.32     19.15 o 
  -9   8   2       31.63       51.96     19.82 o 
  -8   8   2        0.60       -7.97     16.55 o 
  -7   8   2        9.38       15.84     15.95 o 
  -6   8   2       37.22       22.14     13.55 o 
  -5   8   2       15.71       37.83      9.66 o 
  -4   8   2        4.46        9.83      7.36 o 
  -3   8   2       15.51       14.24      6.69 o 
  -2   8   2        6.36        8.72      6.52 o 
  -1   8   2        6.72       14.24     13.26 o 
   0   8   2      338.47      345.54     27.70 o 
   1   8   2      118.75      118.33     14.55 o 
   2   8   2       33.41        3.62      9.51 o 
   3   8   2       76.45       74.34     18.59 o 
   4   8   2      189.12      152.70     22.05 o 
   5   8   2        0.12       -9.88      9.88 o 
   6   8   2       27.03       27.71     19.20 o 
   7   8   2       43.81       43.10     16.52 o 
   8   8   2        2.04       10.12     16.11 o 
   9   8   2        0.02       10.40     28.87 o 
  10   8   2        0.58       -9.05     31.11 o 
  -7   9   2        5.55        2.18     17.40 o 
  -6   9   2        7.42      -26.04     28.09 o 
  -5   9   2       28.68       26.11     28.38 o 
  -4   9   2        3.72      -13.86     16.80 o 
  -3   9   2       60.85       66.30     10.93 o 
  -2   9   2        7.43       15.65      8.11 o 
  -1   9   2       11.24       12.88     11.20 o 
   0   9   2        5.00        9.76     25.83 o 
   1   9   2        2.64        6.48     21.22 o 
   2   9   2       30.53       -9.38     20.74 o 
   3   9   2        2.64      -25.06     37.53 o 
   4   9   2       11.91       19.70     26.91 o 
   5   9   2        6.84        2.14     23.37 o 
   6   9   2       13.38       24.66     23.95 o 
   7   9   2        0.74       -6.33     16.56 o 
  -1  10   2        0.22      -23.93     23.93 o 
   0  10   2       29.08       58.59     45.96 o 
   1  10   2        0.26       16.96     26.24 o 
 -17   0   3        0.70        8.05     25.73 o 
 -15   0   3       11.17       16.63     22.29 o 
 -13   0   3       15.02       11.13     20.59 o 
 -11   0   3      393.37      390.34     22.23 o 
  -9   0   3      428.57      407.27     20.29 o 
  -7   0   3        7.25        4.34      7.59 o 
  -5   0   3     1102.55     1113.34     22.60 o 
  -3   0   3     3145.05     3021.41     42.44 o 
  -1   0   3     6858.15     6764.88     78.41 o 
   1   0   3     3454.15     3365.18     41.27 o 
   3   0   3     1001.66     1013.01     23.19 o 
   5   0   3     2477.41     2827.85     53.80 o 
   7   0   3       11.23        8.19      7.08 o 
   9   0   3      995.72     1048.88     38.14 o 
  11   0   3      302.23      284.24     17.89 o 
  13   0   3      170.94      126.52     28.61 o 
  15   0   3        0.15       12.99     22.05 o 
  17   0   3       72.06      126.72     33.06 o 
 -17   1   3        0.30       -8.87     17.29 o 
 -16   1   3        0.04        0.86     17.16 o 
 -15   1   3        0.13       -1.85     15.59 o 
 -14   1   3        4.19       -5.83     14.13 o 
 -13   1   3        0.03      -10.22     10.22 o 
 -12   1   3       12.50       -3.33      9.53 o 
 -11   1   3      330.03      323.87     14.59 o 
 -10   1   3        7.07       -5.99      7.06 o 
  -9   1   3       10.33        2.70      6.49 o 
  -8   1   3       42.95       47.51      6.51 o 
  -7   1   3     1302.57     1380.26     20.47 o 
  -6   1   3       45.42       52.06      3.94 o 
  -5   1   3      620.03      673.64     11.27 o 
  -4   1   3      136.74      129.74      4.19 o 
  -3   1   3      266.50      254.89      4.37 o 
  -2   1   3     1273.78     1146.69     11.80 o 
  -1   1   3     9119.30     8539.68     74.13 o 
   0   1   3     1896.96     1787.87     20.70 o 
   1   1   3     1028.28     1007.64     10.78 o 
   2   1   3     1992.83     1909.76     18.57 o 
   3   1   3        9.12        5.26      3.15 o 
   4   1   3       50.54       49.34      4.01 o 
   5   1   3      834.28      855.25     13.68 o 
   6   1   3       55.63       50.35      5.13 o 
   7   1   3      587.23      572.67     13.67 o 
   8   1   3       54.41       48.25      6.38 o 
   9   1   3        8.44       -1.81      5.91 o 
  10   1   3        0.14       -6.63      7.69 o 
  11   1   3       83.79       83.63      9.52 o 
  12   1   3        0.72       -7.17      9.40 o 
  13   1   3        6.71       10.88     10.91 o 
  14   1   3       14.07        0.82     16.92 o 
  15   1   3        0.19      -11.01     14.31 o 
  16   1   3        1.43        1.77     25.27 o 
  17   1   3        0.93       24.84     24.26 o 
 -17   2   3        2.52        3.56     16.71 o 
 -16   2   3        0.55       16.95     26.20 o 
 -15   2   3        7.01       29.05     16.78 o 
 -14   2   3        3.04       -4.27     12.32 o 
 -13   2   3       44.47       48.21     12.30 o 
 -12   2   3       73.04       75.51     12.71 o 
 -11   2   3       57.08       64.97      8.95 o 
 -10   2   3       70.71       75.76      7.27 o 
  -9   2   3        8.28        8.12      4.71 o 
  -8   2   3      154.71      167.40      6.63 o 
  -7   2   3       86.81       94.32      5.27 o 
  -6   2   3       68.18       60.39      4.55 o 
  -5   2   3       11.30        9.83      2.91 o 
  -4   2   3      283.68      279.89      5.81 o 
  -3   2   3      490.85      480.97      7.14 o 
  -2   2   3       20.15       21.87      2.48 o 
  -1   2   3      934.50      866.08     12.35 o 
   0   2   3     3896.11     3670.80     42.29 o 
   1   2   3      976.55      868.23     12.57 o 
   2   2   3       54.20       58.87      3.18 o 
   3   2   3       53.97       63.43      4.29 o 
   4   2   3       14.62        7.79      3.42 o 
   5   2   3      960.23      967.54     18.91 o 
   6   2   3      423.97      422.27      9.99 o 
   7   2   3       92.12      101.48      6.22 o 
   8   2   3       27.45       32.32      5.32 o 
   9   2   3        0.58       -0.51      6.45 o 
  10   2   3      437.25      440.44     14.91 o 
  11   2   3      300.86      296.37     16.89 o 
  12   2   3        0.18        1.23      9.51 o 
  13   2   3       30.75       22.38     13.58 o 
  14   2   3        3.17       -0.89     12.98 o 
  15   2   3        0.39        6.75     14.20 o 
  16   2   3        0.43       -1.71     23.14 o 
 -16   3   3       42.57       63.64     17.10 o 
 -15   3   3       25.95       47.69     13.86 o 
 -14   3   3        3.20        1.70     13.88 o 
 -13   3   3        4.68       -5.19     10.64 o 
 -12   3   3       21.53       -2.41     19.23 o 
 -11   3   3      101.85      109.58     10.06 o 
 -10   3   3      150.06      146.45      9.34 o 
  -9   3   3      352.80      340.88     10.75 o 
  -8   3   3      118.08      123.76      6.98 o 
  -7   3   3        0.86        1.42      3.79 o 
  -6   3   3      116.13      124.52      5.76 o 
  -5   3   3      646.37      684.37     13.19 o 
  -4   3   3      147.39      157.97      5.72 o 
  -3   3   3        0.42       -2.92      2.92 o 
  -2   3   3      760.54      712.33     11.97 o 
  -1   3   3      183.77      193.80      7.07 o 
   0   3   3       55.88       62.35      5.08 o 
   1   3   3     2344.19     2266.81     38.55 o 
   2   3   3       32.11       28.21      4.31 o 
   3   3   3     2374.07     2480.17     35.02 o 
   4   3   3      278.65      304.70      7.32 o 
   5   3   3       28.41       27.36      4.19 o 
   6   3   3       52.40       56.36      4.94 o 
   7   3   3       49.18       45.98      7.83 o 
   8   3   3       45.37       53.62      6.44 o 
   9   3   3      602.65      601.56     20.14 o 
  10   3   3       85.39       65.96     13.07 o 
  11   3   3      138.39      115.77     13.75 o 
  12   3   3        6.73        7.80     14.76 o 
  13   3   3       32.20       16.76     13.39 o 
  14   3   3        2.08      -15.76     16.57 o 
  15   3   3        0.08      -15.63     15.63 o 
  16   3   3       14.01       31.63     31.09 o 
 -16   4   3        6.50      -10.60     19.81 o 
 -15   4   3       27.81        3.48     16.47 o 
 -14   4   3        0.10       12.28     12.98 o 
 -13   4   3        0.45      -11.70     11.70 o 
 -12   4   3        6.01      -10.93     10.93 o 
 -11   4   3        0.54       11.19      8.51 o 
 -10   4   3      234.63      203.07     11.74 o 
  -9   4   3        3.96        2.87      8.67 o 
  -8   4   3      168.12      196.46     10.93 o 
  -7   4   3       10.65       -2.78      6.07 o 
  -6   4   3       18.06       20.05      5.84 o 
  -5   4   3        0.42        0.48      4.25 o 
  -4   4   3       29.30       41.01      4.22 o 
  -3   4   3       85.99       86.91      4.54 o 
  -2   4   3       96.39      106.45      5.77 o 
  -1   4   3      118.95      139.79      7.50 o 
   0   4   3     1170.61     1186.85     23.02 o 
   1   4   3      355.63      377.70     13.94 o 
   2   4   3      685.14      773.87     15.67 o 
   3   4   3        5.90        0.76      4.23 o 
   4   4   3      104.59      104.53      6.15 o 
   5   4   3      109.61      118.53      7.10 o 
   6   4   3     1115.28     1139.69     21.80 o 
   7   4   3        2.85        2.15      4.76 o 
   8   4   3     1046.29     1058.87     20.30 o 
   9   4   3       76.37       86.71     12.25 o 
  10   4   3       87.02       79.65     11.74 o 
  11   4   3       41.68       36.22     12.31 o 
  12   4   3        0.96       -7.81     11.09 o 
  13   4   3       41.86       41.87     13.87 o 
  14   4   3       13.28        5.61     11.63 o 
  15   4   3        0.47        6.23     17.04 o 
 -15   5   3        0.61      -26.10     29.13 o 
 -14   5   3        0.34      -25.05     25.05 o 
 -13   5   3       12.84      -14.68     20.43 o 
 -12   5   3       15.08        2.78     18.41 o 
 -11   5   3        4.15       10.51     13.79 o 
 -10   5   3       28.02       35.96     12.55 o 
  -9   5   3       76.90       78.92     13.77 o 
  -8   5   3       58.94       59.42     12.52 o 
  -7   5   3      238.33      249.87     16.61 o 
  -6   5   3        7.03        8.38      6.21 o 
  -5   5   3       46.45       40.35      5.02 o 
  -4   5   3       50.15       45.84      4.59 o 
  -3   5   3       84.96       80.20      4.63 o 
  -2   5   3       68.21       58.41     12.12 o 
  -1   5   3       27.76       37.04      6.46 o 
   0   5   3        9.60       15.88      5.07 o 
   1   5   3      246.37      227.43     10.81 o 
   2   5   3        4.78        2.37      5.06 o 
   3   5   3       71.18       72.32      7.82 o 
   4   5   3        0.50        5.48      4.40 o 
   5   5   3       23.17       26.62      5.70 o 
   6   5   3        9.39        9.77      6.72 o 
   7   5   3      642.45      668.04     18.87 o 
   8   5   3      116.08      118.52     11.46 o 
   9   5   3      112.71      111.52     14.84 o 
  10   5   3      117.02      107.01     15.76 o 
  11   5   3       81.63       91.23     15.64 o 
  12   5   3        0.01       18.75     13.50 o 
  13   5   3       22.04       28.83     12.98 o 
  14   5   3        0.03      -15.22     15.22 o 
 -13   6   3       34.00      -12.06     28.89 o 
 -12   6   3       10.48      -25.45     25.45 o 
 -11   6   3        1.60      -12.03     17.59 o 
 -10   6   3        0.47       -0.85     13.27 o 
  -9   6   3       36.57       11.03     12.44 o 
  -8   6   3      312.62      326.57     37.12 o 
  -7   6   3        0.00       -9.50      9.50 o 
  -6   6   3        2.94       -0.51      7.11 o 
  -5   6   3       27.08       16.23      6.91 o 
  -4   6   3      555.27      517.56     13.54 o 
  -3   6   3      661.13      625.02     13.80 o 
  -2   6   3        8.20       -0.32      6.23 o 
  -1   6   3      317.69      296.48     13.15 o 
   0   6   3       90.90       77.38      8.55 o 
   1   6   3       76.05       73.55      8.70 o 
   2   6   3        0.04       -5.14      6.82 o 
   3   6   3       43.92       42.06      9.12 o 
   4   6   3      147.69      145.55     14.17 o 
   5   6   3      102.01      100.80      8.04 o 
   6   6   3      228.18      225.99     13.03 o 
   7   6   3        1.71      -11.76     11.76 o 
   8   6   3       20.92       18.48     10.93 o 
   9   6   3        8.89        7.83     11.50 o 
  10   6   3        9.43      -11.20     11.92 o 
  11   6   3        0.34       -2.22     16.03 o 
  12   6   3        0.04       42.39     17.52 o 
  13   6   3       18.63       42.12     21.13 o 
 -12   7   3        4.93      -14.65     26.14 o 
 -11   7   3        5.65       13.55     26.10 o 
 -10   7   3        1.49        4.44     34.76 o 
  -9   7   3        3.98       17.39     16.19 o 
  -8   7   3        0.00        7.52     21.08 o 
  -7   7   3       42.19       47.14     12.27 o 
  -6   7   3        0.89        8.44      9.94 o 
  -5   7   3        0.88        2.28      7.13 o 
  -4   7   3       44.75       38.93      7.41 o 
  -3   7   3        2.44        2.56      4.42 o 
  -2   7   3       66.02       85.46      9.32 o 
  -1   7   3      958.80      872.69     24.61 o 
   0   7   3       19.97       20.74      8.16 o 
   1   7   3        0.01       -4.23      7.68 o 
   2   7   3        3.74       -7.66      7.66 o 
   3   7   3        0.06       -2.93      8.77 o 
   4   7   3       27.16       11.09     15.24 o 
   5   7   3       71.44       77.34     11.76 o 
   6   7   3        9.82        9.18      8.03 o 
   7   7   3       11.32       -6.75      9.50 o 
   8   7   3        9.49        3.99     18.09 o 
   9   7   3        3.00        2.56     14.82 o 
  10   7   3        3.70       -0.82     16.74 o 
  11   7   3        5.68       -2.25     16.86 o 
  12   7   3        0.59       -9.41     17.73 o 
 -10   8   3        0.12       -7.16     27.80 o 
  -9   8   3        0.79       37.55     18.89 o 
  -8   8   3        1.93       14.19     40.56 o 
  -7   8   3       22.50       14.88     19.57 o 
  -6   8   3       12.16        9.51     13.44 o 
  -5   8   3        0.06       -0.27      9.41 o 
  -4   8   3       10.64       12.29      6.69 o 
  -3   8   3       33.23       40.13      6.71 o 
  -2   8   3      219.07      210.94     15.12 o 
  -1   8   3       36.99       22.86      8.48 o 
   0   8   3        5.61        7.39      8.43 o 
   1   8   3        1.37        1.45      9.07 o 
   2   8   3       49.30       34.08     10.72 o 
   3   8   3        9.85       -7.66     14.99 o 
   4   8   3       19.15       19.33     15.28 o 
   5   8   3        4.06       -8.65     12.50 o 
   6   8   3        2.98       21.47     13.90 o 
   7   8   3       11.88        3.29     14.65 o 
   8   8   3       36.64       28.71     24.18 o 
   9   8   3        0.76        8.70     17.43 o 
  10   8   3        2.30      -27.72     36.72 o 
  -7   9   3        5.00       17.55     23.08 o 
  -6   9   3        3.46       -8.79     24.77 o 
  -5   9   3       18.44        5.57     14.33 o 
  -4   9   3       16.43       30.31     14.04 o 
  -3   9   3       20.03       29.66     10.24 o 
  -2   9   3        0.01       10.49     10.31 o 
  -1   9   3       20.36       12.38     20.68 o 
   0   9   3       23.52       54.98     22.00 o 
   1   9   3        0.05      -20.74     27.29 o 
   2   9   3        6.28      -26.15     49.77 o 
   3   9   3       13.67        7.51     29.80 o 
   4   9   3        0.11        0.13     42.67 o 
   5   9   3        4.54        8.76     12.99 o 
   6   9   3        5.12       16.99     28.02 o 
   7   9   3        1.40       -6.88     15.63 o 
 -16   0   4        2.43       25.98     26.66 o 
 -14   0   4       51.85       75.42     26.87 o 
 -12   0   4       23.95       16.84     12.92 o 
 -10   0   4        1.07       -2.41      8.02 o 
  -8   0   4       35.29       36.62      6.91 o 
  -6   0   4     1090.40     1089.92     36.15 o 
  -4   0   4      571.45      616.94     15.17 o 
  -2   0   4      103.16      123.52      5.36 o 
   0   0   4     7331.64     6895.72     80.24 o 
   2   0   4    13226.85    12707.62    159.84 o 
   4   0   4     1395.25     1546.60     32.40 o 
   6   0   4      122.96      135.70      9.99 o 
   8   0   4       38.37       43.42      9.04 o 
  10   0   4      393.02      388.67     19.25 o 
  12   0   4        0.49       -4.61     11.57 o 
  14   0   4        9.62        3.64     20.88 o 
  16   0   4        3.71        5.10     24.96 o 
 -17   1   4       14.62        7.14     18.29 o 
 -16   1   4        7.65        6.73     17.15 o 
 -15   1   4       16.06       16.19     16.41 o 
 -14   1   4       27.43       62.52     20.74 o 
 -13   1   4       57.67       56.20     14.14 o 
 -12   1   4      117.13      113.53     13.89 o 
 -11   1   4       98.78       92.67     10.57 o 
 -10   1   4        1.33       -7.26      7.26 o 
  -9   1   4      161.37      145.27      7.95 o 
  -8   1   4      164.97      153.76      6.35 o 
  -7   1   4      994.50     1053.31     16.92 o 
  -6   1   4        3.24        1.86      3.62 o 
  -5   1   4      145.68      162.02      5.47 o 
  -4   1   4      175.02      182.04      5.35 o 
  -3   1   4      526.82      509.97      7.22 o 
  -2   1   4       17.12       18.31      2.36 o 
  -1   1   4    43752.25    39196.42    346.71 o 
   0   1   4    20973.25    19540.29    173.76 o 
   1   1   4     1275.90     1224.01     12.81 o 
   2   1   4       44.25       33.51      3.10 o 
   3   1   4     2042.62     2139.40     24.57 o 
   4   1   4      521.54      562.22      9.89 o 
   5   1   4      222.17      230.21      6.78 o 
   6   1   4     3158.52     3350.69     45.28 o 
   7   1   4      262.90      310.76     10.16 o 
   8   1   4        3.28        6.70      5.61 o 
   9   1   4        0.71        8.16      6.01 o 
  10   1   4      401.96      361.12     13.03 o 
  11   1   4        1.97       -2.56      7.05 o 
  12   1   4      363.92      329.82     19.14 o 
  13   1   4        1.70        1.72     10.75 o 
  14   1   4        4.98        5.10     14.25 o 
  15   1   4       29.74       40.12     18.22 o 
  16   1   4        2.73       14.80     18.07 o 
 -17   2   4        0.67       -2.61     17.40 o 
 -16   2   4        2.51       18.47     17.18 o 
 -15   2   4        3.53      -13.67     13.67 o 
 -14   2   4        0.75        4.24     12.79 o 
 -13   2   4       10.04       -6.53     10.80 o 
 -12   2   4        5.50        4.93     10.39 o 
 -11   2   4      212.37      201.35     16.80 o 
 -10   2   4      782.64      749.20     22.20 o 
  -9   2   4      251.37      246.90      8.15 o 
  -8   2   4       22.27       18.48      4.62 o 
  -7   2   4      843.21      849.27     14.09 o 
  -6   2   4       55.98       58.10      4.32 o 
  -5   2   4      175.32      209.79      5.78 o 
  -4   2   4     2904.21     3124.91     32.02 o 
  -3   2   4      116.23      124.94      3.89 o 
  -2   2   4       11.66       15.50      2.66 o 
  -1   2   4     3710.52     3702.58     37.95 o 
   0   2   4    11253.94    10740.21    123.43 o 
   1   2   4       15.82       11.04      2.93 o 
   2   2   4      707.06      662.59      9.98 o 
   3   2   4       92.87       82.51      4.35 o 
   4   2   4      964.23      910.69     21.08 o 
   5   2   4      146.09      143.72      6.68 o 
   6   2   4     1283.95     1261.41     19.86 o 
   7   2   4      122.73      132.52      6.43 o 
   8   2   4       25.45       23.22      6.36 o 
   9   2   4      477.23      458.15     13.23 o 
  10   2   4      963.06      983.59     21.47 o 
  11   2   4      472.45      445.25     18.50 o 
  12   2   4       63.92       72.55     11.63 o 
  13   2   4        8.49       20.77     10.46 o 
  14   2   4       13.40       19.53     12.39 o 
  15   2   4        4.70       14.84     14.23 o 
  16   2   4        1.04        0.12     19.93 o 
 -16   3   4        4.16        2.40     14.73 o 
 -15   3   4        4.38        7.26     14.26 o 
 -14   3   4        1.75       -4.14     11.78 o 
 -13   3   4       22.32       15.34     10.89 o 
 -12   3   4        3.74       -9.46      9.46 o 
 -11   3   4        3.07      -10.95     10.95 o 
 -10   3   4       71.09       88.59      9.35 o 
  -9   3   4       13.73        2.96      5.28 o 
  -8   3   4       63.06       63.37      5.54 o 
  -7   3   4      153.72      154.57      6.35 o 
  -6   3   4      180.29      187.81      5.68 o 
  -5   3   4        3.41        1.89      3.25 o 
  -4   3   4        5.29        2.55      3.59 o 
  -3   3   4      686.45      658.15     11.00 o 
  -2   3   4      188.24      212.42      6.44 o 
  -1   3   4      830.70      850.26     20.16 o 
   0   3   4       46.40       49.17      4.53 o 
   1   3   4      276.08      277.56      8.96 o 
   2   3   4        0.29       -1.82      2.70 o 
   3   3   4     2028.81     2115.27     25.18 o 
   4   3   4      293.92      312.21      7.42 o 
   5   3   4       27.01       25.22      4.10 o 
   6   3   4       23.69       21.88      4.51 o 
   7   3   4      489.45      459.53     11.77 o 
   8   3   4      127.27      143.87      8.44 o 
   9   3   4      607.25      606.23     20.71 o 
  10   3   4       95.50       96.55     12.75 o 
  11   3   4        0.02       -4.54     10.55 o 
  12   3   4       31.40       23.65     13.52 o 
  13   3   4        2.66      -12.92     12.92 o 
  14   3   4       22.15       30.91     14.64 o 
  15   3   4        1.78      -10.28     16.95 o 
  16   3   4        0.01      -20.03     20.03 o 
 -15   4   4        1.07      -18.52     18.52 o 
 -14   4   4        7.74      -10.27     12.89 o 
 -13   4   4        1.44      -11.82     11.82 o 
 -12   4   4        5.08       -7.75     10.64 o 
 -11   4   4       72.46       50.05     11.11 o 
 -10   4   4      109.04       89.28      8.69 o 
  -9   4   4      125.91      119.13     11.83 o 
  -8   4   4      107.12      108.07      8.77 o 
  -7   4   4       11.08       11.91      5.75 o 
  -6   4   4      176.07      169.92      7.94 o 
  -5   4   4       25.37       23.07      4.69 o 
  -4   4   4      198.05      182.79      6.40 o 
  -3   4   4       14.09       22.82      3.62 o 
  -2   4   4     1096.92     1025.05     21.60 o 
  -1   4   4      493.14      484.30     18.04 o 
   0   4   4       50.55       58.79      6.11 o 
   1   4   4      411.96      434.85     13.13 o 
   2   4   4      290.99      338.31     12.86 o 
   3   4   4     1304.63     1354.84     24.79 o 
   4   4   4      150.90      154.58      7.72 o 
   5   4   4       90.68       89.24      6.94 o 
   6   4   4       35.56       39.30      5.86 o 
   7   4   4      680.51      687.06     15.17 o 
   8   4   4      616.64      620.67     16.38 o 
   9   4   4      338.27      327.72     15.62 o 
  10   4   4       20.68       20.62     13.08 o 
  11   4   4       10.83       12.24     10.69 o 
  12   4   4       10.85        7.96     15.80 o 
  13   4   4        6.78      -11.95     11.95 o 
  14   4   4       42.64       65.08     15.79 o 
  15   4   4        1.17       23.24     17.34 o 
 -15   5   4        3.76      -30.47     30.47 o 
 -14   5   4       16.32       69.15     34.72 o 
 -13   5   4        2.05        2.56     20.62 o 
 -12   5   4        3.63      -17.30     17.30 o 
 -11   5   4       22.18       44.70     21.69 o 
 -10   5   4        0.62       15.90     14.71 o 
  -9   5   4      275.21      271.32     19.45 o 
  -8   5   4       16.34       20.70     13.30 o 
  -7   5   4       35.71        1.12      6.78 o 
  -6   5   4       57.86       58.66      7.80 o 
  -5   5   4       65.15       64.75      6.05 o 
  -4   5   4      600.98      604.99     11.78 o 
  -3   5   4      276.95      275.51      7.72 o 
  -2   5   4      143.22      135.43     10.70 o 
  -1   5   4        0.65       -0.29      5.16 o 
   0   5   4       47.49       49.76      6.48 o 
   1   5   4        7.47        0.90      5.44 o 
   2   5   4        4.81       -0.93      5.71 o 
   3   5   4      128.16      125.89     10.09 o 
   4   5   4      113.10      135.73      6.94 o 
   5   5   4       22.29       12.74      5.65 o 
   6   5   4       13.01        0.52      6.25 o 
   7   5   4      321.50      303.08     14.22 o 
   8   5   4      166.43      165.18     12.41 o 
   9   5   4       99.88       89.13     12.31 o 
  10   5   4        0.15       -0.73     11.91 o 
  11   5   4        7.63       13.46     12.16 o 
  12   5   4        0.72       -5.46      9.98 o 
  13   5   4        1.67       -5.80     12.12 o 
  14   5   4        7.99       -2.28     13.48 o 
 -13   6   4        2.02      -28.36     28.36 o 
 -12   6   4        7.92       -5.22     26.70 o 
 -11   6   4        2.34       -4.37     18.16 o 
 -10   6   4       60.93       54.06     17.94 o 
  -9   6   4        2.81      -12.14     12.14 o 
  -8   6   4        0.71       -0.10     10.66 o 
  -7   6   4        8.12       21.03     12.04 o 
  -6   6   4        1.35       -1.16      8.63 o 
  -5   6   4        0.34       -3.11      5.90 o 
  -4   6   4       31.13       20.23      5.74 o 
  -3   6   4       67.31       70.89      6.10 o 
  -2   6   4       29.88       16.74      7.53 o 
  -1   6   4      140.22      160.33     11.16 o 
   0   6   4      369.87      364.60     15.72 o 
   1   6   4       21.58       10.91      7.65 o 
   2   6   4      282.08      283.82     14.83 o 
   3   6   4       81.51      116.63     12.77 o 
   4   6   4        1.28        1.46      9.37 o 
   5   6   4       40.98       58.13      7.86 o 
   6   6   4       30.22       28.67      8.83 o 
   7   6   4        5.29        0.93      8.75 o 
   8   6   4        5.60       -0.17     10.06 o 
   9   6   4       68.19       52.13     13.33 o 
  10   6   4        2.40       19.43     15.45 o 
  11   6   4        1.89      -13.68     14.40 o 
  12   6   4        0.17       -6.97     16.06 o 
  13   6   4        0.00      -10.53     17.51 o 
 -12   7   4        7.98       -6.07     28.32 o 
 -11   7   4        0.11       16.87     27.27 o 
 -10   7   4        8.45       -7.73     26.34 o 
  -9   7   4        5.66       -5.65     15.26 o 
  -8   7   4       46.56       30.22     22.25 o 
  -7   7   4        2.04        6.84     12.65 o 
  -6   7   4        8.18        5.54     12.85 o 
  -5   7   4       31.47       41.90      8.56 o 
  -4   7   4        2.28       -4.69      5.67 o 
  -3   7   4       52.20       41.07      5.58 o 
  -2   7   4       87.18       99.40     10.68 o 
  -1   7   4      287.93      280.18     16.26 o 
   0   7   4       21.19       11.16      8.19 o 
   1   7   4       17.78       13.77      9.76 o 
   2   7   4      139.45      174.94     18.47 o 
   3   7   4      539.49      518.82     24.13 o 
   4   7   4        9.39        9.87     15.52 o 
   5   7   4       68.63       65.98     11.66 o 
   6   7   4       22.00       19.46      8.81 o 
   7   7   4        0.24       20.16     10.08 o 
   8   7   4      131.03      127.97     19.35 o 
   9   7   4        7.04       12.68     15.61 o 
  10   7   4        0.17      -13.71     15.83 o 
  11   7   4        1.93       26.98     17.01 o 
  12   7   4        5.59       12.50     20.00 o 
 -10   8   4       14.93       18.13     28.77 o 
  -9   8   4       12.67       31.75     19.51 o 
  -8   8   4       20.52       58.59     18.51 o 
  -7   8   4       26.69       31.44     15.86 o 
  -6   8   4        6.58        5.71     15.15 o 
  -5   8   4        3.67       -4.17      9.92 o 
  -4   8   4        0.57       -7.81      7.81 o 
  -3   8   4        7.93       13.62      6.12 o 
  -2   8   4       15.16        7.57      8.95 o 
  -1   8   4        6.69       14.86      8.91 o 
   0   8   4        0.06        4.41      8.98 o 
   1   8   4        2.24      -13.26     13.26 o 
   2   8   4        0.77       -3.66     14.07 o 
   3   8   4        0.13        0.10     18.73 o 
   4   8   4        1.92       -8.55     16.31 o 
   5   8   4        7.02       -5.13     11.84 o 
   6   8   4       27.78       20.20     13.67 o 
   7   8   4        7.26       10.87     14.71 o 
   8   8   4       14.35       26.82     17.41 o 
   9   8   4        1.20       -1.64     19.54 o 
  10   8   4        8.69      -20.96     22.86 o 
  -7   9   4       11.92       26.46     33.97 o 
  -6   9   4        0.24      -14.47     14.47 o 
  -5   9   4        6.14       24.11     15.53 o 
  -4   9   4        0.20        0.92     13.64 o 
  -3   9   4        2.20       -3.93     13.49 o 
  -2   9   4        7.38        7.90     13.13 o 
  -1   9   4        7.01       -7.10     20.12 o 
   0   9   4       43.73       51.32     48.11 o 
   1   9   4        2.47      -27.43     27.43 o 
   2   9   4        1.34      -26.97     26.97 o 
   3   9   4        0.08      -15.19     15.19 o 
   4   9   4        9.74        0.77     26.74 o 
   5   9   4        0.02       -4.10     13.17 o 
   6   9   4        3.99       -2.53     18.21 o 
   7   9   4        2.53       25.18     16.64 o 
 -17   0   5       14.50       24.80     27.76 o 
 -15   0   5        7.12       -3.52     20.59 o 
 -13   0   5        7.17        7.49     20.55 o 
 -11   0   5     1972.04     1977.49     68.23 o 
  -9   0   5      127.68      131.94     14.13 o 
  -7   0   5       70.23       68.61     14.95 o 
  -5   0   5      141.55      143.90      9.00 o 
  -3   0   5     2678.76     2602.86     35.71 o 
  -1   0   5     6246.00     6009.25     70.99 o 
   1   0   5    16612.49    15420.08    178.95 o 
   3   0   5      355.07      381.49     11.00 o 
   5   0   5     1052.89     1111.93     26.72 o 
   7   0   5      591.25      610.73     20.59 o 
   9   0   5       97.07       81.72     11.17 o 
  11   0   5       50.30       47.04     12.22 o 
  13   0   5        6.53       -0.28     21.69 o 
  15   0   5       15.26       32.65     26.10 o 
 -17   1   5        5.68       29.36     29.15 o 
 -16   1   5       12.36        6.92     17.75 o 
 -15   1   5        0.65        7.55     16.12 o 
 -14   1   5       13.29       28.35     16.71 o 
 -13   1   5        2.87       19.67     12.74 o 
 -12   1   5      144.60      192.38     21.59 o 
 -11   1   5       37.76       22.00      9.69 o 
 -10   1   5       68.44       65.16      9.25 o 
  -9   1   5      177.01      183.95      9.66 o 
  -8   1   5       81.67       84.22      7.25 o 
  -7   1   5       48.28       58.71      5.90 o 
  -6   1   5        4.52       -0.39      3.50 o 
  -5   1   5      309.50      299.36     10.18 o 
  -4   1   5      289.34      281.77      6.12 o 
  -3   1   5       38.96       40.07      3.11 o 
  -2   1   5      402.02      374.35      7.32 o 
  -1   1   5    13269.27    12787.49    119.13 o 
   0   1   5     8897.20     8579.66     84.73 o 
   1   1   5      906.65      815.35     10.35 o 
   2   1   5      746.99      743.03     10.15 o 
   3   1   5       57.37       62.41      3.97 o 
   4   1   5       69.39       65.69      4.49 o 
   5   1   5      273.46      289.92      8.03 o 
   6   1   5      355.88      377.92     10.48 o 
   7   1   5        0.27        0.36      5.21 o 
   8   1   5        1.46       -2.27      5.68 o 
   9   1   5       52.60       53.23      7.32 o 
  10   1   5       18.16        4.63      6.88 o 
  11   1   5      225.30      217.71     12.59 o 
  12   1   5        7.56        2.37     10.22 o 
  13   1   5       10.01       18.69     11.20 o 
  14   1   5       22.30       45.48     17.48 o 
  15   1   5        0.90        1.09     15.58 o 
  16   1   5       23.66       21.04     17.67 o 
 -16   2   5        0.30       -5.66     16.80 o 
 -15   2   5        5.79       -2.27     15.34 o 
 -14   2   5        1.51      -14.69     14.69 o 
 -13   2   5       57.38       53.65     12.97 o 
 -12   2   5      121.42      104.65     13.69 o 
 -11   2   5       44.19       49.91     11.50 o 
 -10   2   5      362.52      368.07     16.63 o 
  -9   2   5        0.20        4.06      4.43 o 
  -8   2   5      100.43      114.28      6.46 o 
  -7   2   5      320.61      318.42      9.88 o 
  -6   2   5      944.79      977.26     14.73 o 
  -5   2   5     1176.43     1175.93     15.45 o 
  -4   2   5     4963.27     5196.82     49.51 o 
  -3   2   5      114.56      128.93      5.77 o 
  -2   2   5        0.13        1.63      2.68 o 
  -1   2   5     1439.56     1440.68     18.57 o 
   0   2   5      255.77      259.50      7.16 o 
   1   2   5      151.91      148.99      5.77 o 
   2   2   5      733.61      783.74     11.18 o 
   3   2   5       12.15        9.24      3.23 o 
   4   2   5       17.15       21.56      4.30 o 
   5   2   5      674.70      703.83     17.80 o 
   6   2   5       18.95       24.85      4.45 o 
   7   2   5      140.22      172.51      7.05 o 
   8   2   5      441.12      451.83     12.39 o 
   9   2   5       69.44       73.85      7.93 o 
  10   2   5       86.52      100.60      9.84 o 
  11   2   5      162.26      157.22     16.09 o 
  12   2   5       20.19       23.04     10.22 o 
  13   2   5        0.02       10.46     10.51 o 
  14   2   5        0.01        9.38     11.87 o 
  15   2   5        7.10       28.21     14.98 o 
  16   2   5        3.16       24.99     15.91 o 
 -16   3   5        6.66       23.13     16.24 o 
 -15   3   5       15.71       32.88     26.72 o 
 -14   3   5        0.44       -3.08     12.09 o 
 -13   3   5      116.23      137.68     14.83 o 
 -12   3   5       27.41       31.69     11.13 o 
 -11   3   5        5.08       11.80      9.89 o 
 -10   3   5       80.89       81.47      8.86 o 
  -9   3   5       35.71       31.35      6.13 o 
  -8   3   5       44.85       47.46      5.46 o 
  -7   3   5      155.26      168.96      6.20 o 
  -6   3   5       64.94       69.10      4.91 o 
  -5   3   5     1027.68     1042.13     14.70 o 
  -4   3   5      105.03      109.02      4.48 o 
  -3   3   5       92.89       91.22      5.83 o 
  -2   3   5       33.53       29.34      4.81 o 
  -1   3   5      564.38      485.84     11.94 o 
   0   3   5      786.77      867.70     14.67 o 
   1   3   5     2787.87     2876.01     34.35 o 
   2   3   5      327.03      337.99      6.73 o 
   3   3   5       45.42       61.61      3.78 o 
   4   3   5      610.76      578.44     12.77 o 
   5   3   5       32.27       30.40      4.25 o 
   6   3   5      131.83      128.49      8.64 o 
   7   3   5       39.90       47.73      7.11 o 
   8   3   5      254.36      254.07     11.06 o 
   9   3   5        1.35        6.03      8.45 o 
  10   3   5      154.81      129.41     13.80 o 
  11   3   5        5.29        9.86     10.70 o 
  12   3   5       32.41       19.95     15.01 o 
  13   3   5       11.52        9.46     19.20 o 
  14   3   5       36.48       36.25     14.57 o 
  15   3   5       32.81       24.37     18.45 o 
  16   3   5        1.88       -0.43     21.37 o 
 -15   4   5        0.01      -16.24     66.74 o 
 -14   4   5        0.57      -14.64     14.64 o 
 -13   4   5       21.98       24.46     15.84 o 
 -12   4   5        1.39      -11.77     12.15 o 
 -11   4   5        7.37       -2.96      9.64 o 
 -10   4   5       44.18       38.92     12.16 o 
  -9   4   5        2.16        2.01      9.08 o 
  -8   4   5       11.26        2.52      7.58 o 
  -7   4   5        0.35        3.47      5.35 o 
  -6   4   5      137.39      122.48      6.85 o 
  -5   4   5       15.21       14.79      4.68 o 
  -4   4   5        9.52       -4.05      4.05 o 
  -3   4   5       82.38       92.54      5.02 o 
  -2   4   5      355.86      349.41      8.35 o 
  -1   4   5       89.74       94.48      5.33 o 
   0   4   5       94.01       92.66      7.97 o 
   1   4   5      178.52      183.02     12.30 o 
   2   4   5     1297.32     1320.19     25.95 o 
   3   4   5      183.50      200.40      6.66 o 
   4   4   5       48.77       56.11      6.02 o 
   5   4   5        7.95       12.07      4.28 o 
   6   4   5      127.41      107.17      7.61 o 
   7   4   5        4.82       -5.80      5.80 o 
   8   4   5      210.37      240.19     11.62 o 
   9   4   5       18.17       13.62      9.72 o 
  10   4   5      141.20      153.17     17.61 o 
  11   4   5       63.90       78.41     13.08 o 
  12   4   5       11.29        5.53     11.68 o 
  13   4   5        0.00       -3.99     11.94 o 
  14   4   5       10.73       12.31     15.75 o 
  15   4   5        1.28      -13.28     17.35 o 
 -14   5   5        1.53       34.07     34.39 o 
 -13   5   5        1.82      -18.32     18.32 o 
 -12   5   5        0.89        4.33     18.85 o 
 -11   5   5       44.28       54.55     20.83 o 
 -10   5   5       52.41       79.50     14.19 o 
  -9   5   5       39.18       39.57     22.78 o 
  -8   5   5      439.98      396.54     21.28 o 
  -7   5   5       12.34       15.01      8.56 o 
  -6   5   5        5.24        4.16      5.86 o 
  -5   5   5      866.52      888.18     17.05 o 
  -4   5   5      406.90      401.03     11.18 o 
  -3   5   5       88.37       94.32      6.40 o 
  -2   5   5      334.40      316.82     10.67 o 
  -1   5   5        0.16       -4.23      5.55 o 
   0   5   5       32.81       32.99      6.99 o 
   1   5   5        3.27       11.00      6.38 o 
   2   5   5       19.98       23.00      7.11 o 
   3   5   5      553.24      554.02     25.77 o 
   4   5   5       45.19       62.72      6.53 o 
   5   5   5      181.93      182.26      9.05 o 
   6   5   5      100.82       80.99      8.55 o 
   7   5   5      133.60      136.32     11.12 o 
   8   5   5       43.44       69.20     11.15 o 
   9   5   5       20.01       44.35     11.22 o 
  10   5   5       97.60       87.52     18.35 o 
  11   5   5        6.78        8.93     10.06 o 
  12   5   5        9.44        2.35     11.60 o 
  13   5   5        0.37        3.85     12.99 o 
  14   5   5        0.23      -13.37     13.37 o 
 -13   6   5        3.83      -27.88     27.88 o 
 -12   6   5        0.73       13.72     28.57 o 
 -11   6   5        6.17        6.07     28.20 o 
 -10   6   5       53.35       22.62     20.03 o 
  -9   6   5      101.49      117.51     16.34 o 
  -8   6   5      197.94      209.22     24.62 o 
  -7   6   5      212.70      236.71     18.87 o 
  -6   6   5       45.48       37.97      8.64 o 
  -5   6   5        0.26        4.28      5.92 o 
  -4   6   5        3.31       13.29      5.81 o 
  -3   6   5      585.79      566.27     14.13 o 
  -2   6   5        0.11       -4.49      7.45 o 
  -1   6   5      217.66      224.29     13.34 o 
   0   6   5       85.53       77.75     10.03 o 
   1   6   5       80.18       71.45     10.85 o 
   2   6   5        1.29       -5.24     10.90 o 
   3   6   5      207.23      212.35     15.77 o 
   4   6   5        1.22        1.33      6.96 o 
   5   6   5       15.81        2.24      9.93 o 
   6   6   5       31.00       35.17      9.13 o 
   7   6   5       15.01       11.71      9.63 o 
   8   6   5       22.78       30.32     11.52 o 
   9   6   5      176.77      160.15     23.53 o 
  10   6   5        0.70        2.82     14.99 o 
  11   6   5       12.50       12.36     18.94 o 
  12   6   5        6.44       13.90     20.03 o 
  13   6   5        2.27        7.10     18.91 o 
 -12   7   5        0.79      -23.39     29.74 o 
 -11   7   5        3.82      -28.00     28.00 o 
 -10   7   5        7.51       12.10     27.39 o 
  -9   7   5       21.79       35.82     18.35 o 
  -8   7   5        1.76       -2.13     13.91 o 
  -7   7   5      114.17      118.17     16.80 o 
  -6   7   5        4.06       14.88     12.85 o 
  -5   7   5       86.60       85.37      9.62 o 
  -4   7   5       11.86        8.55      6.91 o 
  -3   7   5       28.88       15.97      7.52 o 
  -2   7   5       30.14       30.58      9.20 o 
  -1   7   5      204.98      204.02     14.72 o 
   0   7   5       15.13        8.86      8.76 o 
   1   7   5      241.01      273.08     28.79 o 
   2   7   5       38.80       39.12     11.20 o 
   3   7   5       48.45       74.48     18.46 o 
   4   7   5        1.07      -14.03     14.03 o 
   5   7   5       47.44       57.65     11.59 o 
   6   7   5        1.20        4.93     19.42 o 
   7   7   5       89.84       95.40     28.38 o 
   8   7   5       17.24       29.74     15.25 o 
   9   7   5       20.04        7.28     20.88 o 
  10   7   5        3.44        0.22     17.01 o 
  11   7   5       79.63       72.38     21.58 o 
 -10   8   5        9.32       -0.24     28.93 o 
  -9   8   5        1.04       51.67     29.01 o 
  -8   8   5       20.60       37.96     25.74 o 
  -7   8   5        3.75       11.97     15.43 o 
  -6   8   5        6.63       24.93     14.73 o 
  -5   8   5        4.66       10.60     11.02 o 
  -4   8   5       30.16       34.95      7.76 o 
  -3   8   5        2.35        0.23      6.14 o 
  -2   8   5        1.21        6.90     11.99 o 
  -1   8   5       26.47       17.80     12.69 o 
   0   8   5       25.45       11.69     12.61 o 
   1   8   5      146.74      173.34     21.73 o 
   2   8   5       86.57       67.53     17.88 o 
   3   8   5        1.34      -15.23     15.30 o 
   4   8   5        6.94      -20.80     36.25 o 
   5   8   5        6.44       12.48     21.69 o 
   6   8   5        0.71      -12.01     12.01 o 
   7   8   5       18.61       50.57     18.43 o 
   8   8   5       27.14       46.89     41.43 o 
   9   8   5       26.55       26.37     17.32 o 
  -7   9   5       14.01       19.91     25.45 o 
  -6   9   5        2.39       -7.50     17.82 o 
  -5   9   5        4.29      -14.57     18.30 o 
  -4   9   5        0.23       -2.50     20.04 o 
  -3   9   5       20.26        7.40     22.57 o 
  -2   9   5       14.48       -7.35     12.94 o 
  -1   9   5        8.56        8.63     42.50 o 
   0   9   5       31.28       19.34     16.03 o 
   1   9   5        5.82      -10.48     18.01 o 
   2   9   5        4.52        0.45     23.12 o 
   3   9   5        6.68       36.74     29.09 o 
   4   9   5        1.68       10.24     26.26 o 
   5   9   5        2.39       -2.83     13.21 o 
   6   9   5        2.12       -2.67     28.89 o 
 -16   0   6       40.64       51.91     29.42 o 
 -14   0   6       12.88       36.82     23.79 o 
 -12   0   6      336.74      297.39     35.44 o 
 -10   0   6      383.65      413.59     32.99 o 
  -8   0   6       60.01       50.31     12.89 o 
  -6   0   6      245.94      242.77     13.50 o 
  -4   0   6       42.03       64.65      6.59 o 
  -2   0   6     2697.66     2684.16     39.30 o 
   0   0   6     2046.26     1920.53     27.34 o 
   2   0   6       41.95       46.49      5.70 o 
   4   0   6        2.91        2.98      5.93 o 
   6   0   6       99.66      113.35     10.07 o 
   8   0   6       15.63       11.42      8.70 o 
  10   0   6       21.78       23.37     10.51 o 
  12   0   6        5.46       11.13     12.51 o 
  14   0   6       27.59       64.21     25.69 o 
  16   0   6        5.00        5.83     22.86 o 
 -17   1   6        5.40        7.06     19.39 o 
 -16   1   6        0.05       11.67     18.13 o 
 -15   1   6        0.52       22.40     31.32 o 
 -14   1   6       42.16       39.96     17.29 o 
 -13   1   6       41.00       40.64     16.39 o 
 -12   1   6      123.51      125.62     14.76 o 
 -11   1   6       29.96       48.88     11.61 o 
 -10   1   6      112.26      139.08     11.85 o 
  -9   1   6      625.33      644.64     20.28 o 
  -8   1   6       14.46        8.66      7.05 o 
  -7   1   6      193.78      194.42      8.83 o 
  -6   1   6      727.87      756.37     17.41 o 
  -5   1   6       58.63       48.61      4.56 o 
  -4   1   6       71.91       69.39      3.69 o 
  -3   1   6     1543.83     1524.10     17.84 o 
  -2   1   6      800.94      758.22     11.87 o 
  -1   1   6      711.44      760.10     11.06 o 
   0   1   6       36.08       40.74      3.96 o 
   1   1   6      605.88      603.77      9.28 o 
   2   1   6     2375.75     2377.85     25.06 o 
   3   1   6      432.01      433.44      8.36 o 
   4   1   6       35.73       32.63      4.18 o 
   5   1   6     1803.26     1848.24     26.39 o 
   6   1   6       18.10        8.87      5.28 o 
   7   1   6      223.19      226.71      9.09 o 
   8   1   6      243.26      253.26     10.11 o 
   9   1   6       24.62        8.20      7.16 o 
  10   1   6       59.13       58.43      8.32 o 
  11   1   6        1.57        5.14      9.28 o 
  12   1   6        7.67        6.54     10.21 o 
  13   1   6      114.05      123.87     16.65 o 
  14   1   6        0.27        3.31     15.33 o 
  15   1   6        1.16       -0.90     22.30 o 
  16   1   6        0.26       12.34     24.08 o 
 -16   2   6       10.37        1.07     17.54 o 
 -15   2   6        0.97        8.48     16.21 o 
 -14   2   6       22.22       12.48     15.26 o 
 -13   2   6        0.76        6.72     12.04 o 
 -12   2   6        1.34       -2.94     10.71 o 
 -11   2   6        0.08        9.10     10.22 o 
 -10   2   6      216.21      177.41     14.59 o 
  -9   2   6        5.57        3.06      6.73 o 
  -8   2   6      170.64      176.77      8.33 o 
  -7   2   6      173.52      189.01      7.57 o 
  -6   2   6     1176.44     1262.10     19.18 o 
  -5   2   6        0.91        4.17      3.31 o 
  -4   2   6        0.02        1.47      2.91 o 
  -3   2   6      226.01      223.97      5.34 o 
  -2   2   6     2089.49     2025.28     24.37 o 
  -1   2   6      178.56      161.93      5.52 o 
   0   2   6     3549.63     3502.72     41.07 o 
   1   2   6      398.40      395.79     10.16 o 
   2   2   6      577.59      614.60     11.66 o 
   3   2   6        0.02       -2.94      2.94 o 
   4   2   6        0.08       -3.42      3.42 o 
   5   2   6        3.38        1.23      4.15 o 
   6   2   6     1328.40     1374.36     19.54 o 
   7   2   6        0.39       -5.11      5.11 o 
   8   2   6       81.86       78.43      7.31 o 
   9   2   6       17.62        4.49      6.87 o 
  10   2   6      173.20      165.84     11.91 o 
  11   2   6       24.38       10.64      9.61 o 
  12   2   6       19.43       28.85     11.19 o 
  13   2   6        4.23       11.15      9.99 o 
  14   2   6       81.74       91.98     15.71 o 
  15   2   6       15.08       32.55     28.17 o 
  16   2   6        1.07       20.17     25.23 o 
 -16   3   6        4.57       21.81     15.65 o 
 -15   3   6        0.93        9.03     15.41 o 
 -14   3   6        0.63        9.78     13.01 o 
 -13   3   6       17.79        2.75     12.34 o 
 -12   3   6        3.06       -9.75      9.75 o 
 -11   3   6        0.02       -9.67      9.67 o 
 -10   3   6        0.62       -2.75     11.87 o 
  -9   3   6       41.01       38.23      7.09 o 
  -8   3   6        0.27       -4.75      4.75 o 
  -7   3   6      501.95      521.62     10.53 o 
  -6   3   6       41.90       38.21      4.63 o 
  -5   3   6       36.55       34.37      4.30 o 
  -4   3   6      115.57      116.88      5.47 o 
  -3   3   6        9.12        5.90      3.49 o 
  -2   3   6       95.82      106.95      4.42 o 
  -1   3   6      496.67      509.29      8.79 o 
   0   3   6      103.15       99.39      4.23 o 
   1   3   6       55.86       59.18      4.13 o 
   2   3   6      191.05      195.37      6.03 o 
   3   3   6       36.49       45.76      4.47 o 
   4   3   6      131.70      143.65      6.49 o 
   5   3   6      126.05      122.82      6.26 o 
   6   3   6      183.65      193.86      9.35 o 
   7   3   6        7.34        3.77      5.23 o 
   8   3   6      517.75      525.91     17.96 o 
   9   3   6      212.50      223.22     14.61 o 
  10   3   6       31.50       21.49     10.94 o 
  11   3   6       77.64       77.35     14.79 o 
  12   3   6        8.08       13.45     12.19 o 
  13   3   6        9.14       -0.45     12.78 o 
  14   3   6        0.00       -4.18     13.98 o 
  15   3   6        1.37      -15.88     15.88 o 
 -15   4   6        0.08      -22.86     22.86 o 
 -14   4   6        0.04       -4.31     17.00 o 
 -13   4   6       48.53       41.39     16.86 o 
 -12   4   6        8.72      -14.58     14.58 o 
 -11   4   6        0.11       -2.66     12.97 o 
 -10   4   6      100.34      120.21     20.01 o 
  -9   4   6       14.59        6.01      9.74 o 
  -8   4   6       23.10       25.26      8.30 o 
  -7   4   6       10.31        8.58      5.73 o 
  -6   4   6       28.93       29.51      5.69 o 
  -5   4   6      416.62      437.42     10.99 o 
  -4   4   6      127.91      102.21      6.05 o 
  -3   4   6      372.22      386.69      9.32 o 
  -2   4   6      354.07      362.95      9.34 o 
  -1   4   6       12.35        9.65      3.85 o 
   0   4   6        0.02        5.24      3.56 o 
   1   4   6       26.34       12.78      5.86 o 
   2   4   6       33.20       35.21      4.31 o 
   3   4   6       51.17       64.63      5.36 o 
   4   4   6       14.99        7.53      4.39 o 
   5   4   6        6.20        1.39      4.70 o 
   6   4   6      381.05      391.38     11.59 o 
   7   4   6      352.25      343.16     12.46 o 
   8   4   6       21.22       24.92     12.92 o 
   9   4   6      219.02      231.17     15.54 o 
  10   4   6        3.93       -9.95      9.95 o 
  11   4   6       75.44       90.22     13.84 o 
  12   4   6        1.20       -4.74     11.22 o 
  13   4   6       10.46       10.14     12.83 o 
  14   4   6        0.47      -10.64     14.09 o 
  15   4   6       45.32       61.60     19.26 o 
 -14   5   6        2.33       13.84     32.61 o 
 -13   5   6       17.73       -5.90     22.30 o 
 -12   5   6        0.76      -26.93     26.93 o 
 -11   5   6        0.00      -21.09     26.97 o 
 -10   5   6        0.06       -7.77     24.20 o 
  -9   5   6       13.77       23.61     14.00 o 
  -8   5   6       17.88       29.72     12.10 o 
  -7   5   6      165.09      162.12     16.72 o 
  -6   5   6      122.25      122.65      8.48 o 
  -5   5   6        0.06        2.42      5.70 o 
  -4   5   6       24.89       21.89      5.46 o 
  -3   5   6      180.52      184.19      8.50 o 
  -2   5   6      183.79      211.41      8.56 o 
  -1   5   6      773.58      768.84     30.75 o 
   0   5   6       42.80       41.40      8.04 o 
   1   5   6        0.01       -3.00      7.08 o 
   2   5   6        0.43        3.74      6.67 o 
   3   5   6       16.18       15.43      5.01 o 
   4   5   6       38.03       44.40      8.00 o 
   5   5   6      102.06       93.58      8.49 o 
   6   5   6        2.80        1.66      7.32 o 
   7   5   6       16.84       16.73      8.42 o 
   8   5   6        5.27        3.33      9.17 o 
   9   5   6        6.55       -0.28      9.43 o 
  10   5   6      148.81      167.75     12.45 o 
  11   5   6        0.64       -9.39      9.39 o 
  12   5   6        1.69       -4.47     11.82 o 
  13   5   6        1.22       -1.56     14.20 o 
  14   5   6       14.31        9.06     14.71 o 
 -13   6   6        0.17       10.40     31.28 o 
 -12   6   6        2.14      -15.29     27.51 o 
 -11   6   6        4.12      -25.41     25.41 o 
 -10   6   6       88.37       68.71     21.96 o 
  -9   6   6       30.76       25.49     21.38 o 
  -8   6   6       17.33       21.57     13.26 o 
  -7   6   6        0.93       -5.43     13.37 o 
  -6   6   6       52.67       42.84      9.11 o 
  -5   6   6       27.41       30.95      7.90 o 
  -4   6   6      275.90      296.98     13.54 o 
  -3   6   6       26.47       20.82      6.05 o 
  -2   6   6      116.73      133.69      6.92 o 
  -1   6   6        0.73       -0.71      7.97 o 
   0   6   6      130.34      119.76     13.07 o 
   1   6   6       45.80       41.44     10.34 o 
   2   6   6        7.48        0.29      9.09 o 
   3   6   6       28.47       14.93      9.98 o 
   4   6   6       22.60       20.88      9.09 o 
   5   6   6       58.10       39.90      8.63 o 
   6   6   6       22.63       25.89     12.47 o 
   7   6   6        5.97        4.22      9.71 o 
   8   6   6       63.13       52.38     13.50 o 
   9   6   6       61.01       78.54     14.54 o 
  10   6   6       16.62       19.38     16.17 o 
  11   6   6        0.09       -5.07     16.18 o 
  12   6   6       23.59        8.81     21.97 o 
  13   6   6        8.70        5.68     20.59 o 
 -11   7   6       20.32       21.40     32.05 o 
 -10   7   6        8.71        3.03     27.11 o 
  -9   7   6      177.09      140.20     33.58 o 
  -8   7   6        1.14       -1.59     14.21 o 
  -7   7   6        3.93       14.06     17.27 o 
  -6   7   6        7.73        7.15      9.62 o 
  -5   7   6        0.00       -4.04      7.69 o 
  -4   7   6        0.00       14.88      7.38 o 
  -3   7   6        6.62        5.90      6.20 o 
  -2   7   6        7.60        0.31      6.42 o 
  -1   7   6       66.17       80.64     14.84 o 
   0   7   6       42.62       33.07     14.95 o 
   1   7   6       16.94       13.80     16.65 o 
   2   7   6       37.04       10.57     15.88 o 
   3   7   6      558.30      564.36     65.65 o 
   4   7   6        0.62       -7.74      8.76 o 
   5   7   6       26.21       35.21     12.54 o 
   6   7   6       22.14       20.13     25.23 o 
   7   7   6        2.08       -4.57     12.30 o 
   8   7   6       21.65       19.90     14.55 o 
   9   7   6        7.39        7.38     24.88 o 
  10   7   6        2.59       -0.51     17.19 o 
  11   7   6        1.38        4.29     26.18 o 
  -9   8   6        4.24       -9.43     28.08 o 
  -8   8   6       10.04        7.35     16.48 o 
  -7   8   6        1.88        4.77     15.76 o 
  -6   8   6        2.13      -11.91     13.59 o 
  -5   8   6       42.15       50.92     10.20 o 
  -4   8   6        5.43       -4.14      7.29 o 
  -3   8   6       50.48       51.62      9.83 o 
  -2   8   6       59.57       46.85      8.04 o 
  -1   8   6        1.08       12.92     14.45 o 
   0   8   6      100.40      109.09     18.70 o 
   1   8   6       18.06        7.32     14.43 o 
   2   8   6      172.93      143.01     22.42 o 
   3   8   6       86.71       94.92     32.05 o 
   4   8   6        0.43       17.76     26.62 o 
   5   8   6       13.76       10.82     12.67 o 
   6   8   6        5.47      -11.31     12.49 o 
   7   8   6        1.68       -5.28     19.89 o 
   8   8   6       13.05       22.97     16.50 o 
   9   8   6        0.01        6.22     16.65 o 
  -6   9   6        0.46      -15.76     15.76 o 
  -5   9   6        6.58       -1.46     15.65 o 
  -4   9   6        5.27       13.75     15.02 o 
  -3   9   6       22.43       28.33      9.97 o 
  -2   9   6        6.77       18.79      8.12 o 
  -1   9   6       44.05       56.46     22.61 o 
   0   9   6       59.66       64.92     19.47 o 
   1   9   6        0.46      -16.30     16.77 o 
   2   9   6        6.51       13.43     25.90 o 
   3   9   6        3.22       -3.52     23.91 o 
   4   9   6        4.79       17.40     27.80 o 
   5   9   6        0.72        0.48     36.37 o 
   6   9   6       24.95       36.13     26.74 o 
 -15   0   7       11.41       73.40     28.20 o 
 -13   0   7        3.25        2.18     21.57 o 
 -11   0   7       84.02       69.91     15.18 o 
  -9   0   7      180.84      211.61     19.84 o 
  -7   0   7       33.00       22.86      8.69 o 
  -5   0   7       59.53       62.78      8.03 o 
  -3   0   7       68.42       63.39      6.55 o 
  -1   0   7     4230.82     4210.00     60.19 o 
   1   0   7       54.28       36.33      7.11 o 
   3   0   7       77.46       78.25      7.67 o 
   5   0   7      409.67      418.65     15.86 o 
   7   0   7        5.06       -7.84      7.84 o 
   9   0   7       90.72       95.82     12.25 o 
  11   0   7      107.42       92.49     15.13 o 
  13   0   7      109.18       94.96     27.88 o 
  15   0   7        2.97       26.74     26.22 o 
 -16   1   7        0.83       -6.28     17.19 o 
 -15   1   7       12.17        9.95     16.80 o 
 -14   1   7        2.74        5.64     15.24 o 
 -13   1   7        0.40      -12.92     12.92 o 
 -12   1   7       66.74       44.87     13.69 o 
 -11   1   7       43.92       44.73     12.33 o 
 -10   1   7      208.09      192.41     13.38 o 
  -9   1   7       11.54       11.38      9.20 o 
  -8   1   7       31.75       24.53      7.79 o 
  -7   1   7       19.18       19.50      5.81 o 
  -6   1   7       56.20       60.49      5.26 o 
  -5   1   7        2.28       -1.20      3.27 o 
  -4   1   7       99.25       93.60      4.27 o 
  -3   1   7       59.38       60.74      4.52 o 
  -2   1   7      256.79      286.43      7.13 o 
  -1   1   7     1080.48     1073.95     18.06 o 
   0   1   7      663.44      601.22     10.43 o 
   1   1   7      426.81      429.40      7.90 o 
   2   1   7       75.25       78.64      4.50 o 
   3   1   7      202.86      208.66      6.28 o 
   4   1   7      380.21      392.71      9.53 o 
   5   1   7       23.50       27.76      5.35 o 
   6   1   7      144.99      138.91      7.51 o 
   7   1   7       83.55       86.79      7.27 o 
   8   1   7        2.78       -4.27      5.68 o 
   9   1   7        5.36        8.69      6.66 o 
  10   1   7        0.67       -6.92      6.92 o 
  11   1   7       30.46       23.01     10.55 o 
  12   1   7       33.84       36.63     11.64 o 
  13   1   7       11.17       10.86     12.58 o 
  14   1   7        1.97       -6.81     14.44 o 
  15   1   7        0.10       -6.70     21.45 o 
  16   1   7        7.52       29.26     18.07 o 
 -16   2   7       25.00       18.37     24.84 o 
 -15   2   7        0.35        0.32     15.58 o 
 -14   2   7        5.26       -4.92     14.49 o 
 -13   2   7        6.97       17.54     13.39 o 
 -12   2   7        2.97       -3.60     11.17 o 
 -11   2   7        2.02       -4.17     11.20 o 
 -10   2   7      254.27      287.76     19.69 o 
  -9   2   7       73.91       91.32     13.50 o 
  -8   2   7      130.50      135.80      7.74 o 
  -7   2   7      113.16      114.18      7.66 o 
  -6   2   7       12.57        5.07      3.83 o 
  -5   2   7      870.50      884.04     12.34 o 
  -4   2   7       53.38       65.07      3.93 o 
  -3   2   7      696.32      651.79     10.28 o 
  -2   2   7      423.43      420.45      9.32 o 
  -1   2   7        2.42        3.30      3.66 o 
   0   2   7     3081.49     3061.32     37.22 o 
   1   2   7      301.70      296.18      8.50 o 
   2   2   7      691.14      727.86     14.35 o 
   3   2   7      280.85      264.38      9.69 o 
   4   2   7      217.48      216.53      7.37 o 
   5   2   7       31.34       45.30      4.88 o 
   6   2   7       15.22       19.89      5.44 o 
   7   2   7       32.86       36.79      6.15 o 
   8   2   7      543.44      537.65     14.75 o 
   9   2   7      458.35      484.77     14.99 o 
  10   2   7      304.27      283.02     15.26 o 
  11   2   7       17.22       19.00     10.16 o 
  12   2   7       18.80        4.71      9.88 o 
  13   2   7        2.69        2.40     10.31 o 
  14   2   7        0.01        7.26     11.79 o 
  15   2   7       10.70       22.52     16.31 o 
  16   2   7       14.18       49.66     23.60 o 
 -16   3   7        2.26       18.76     16.70 o 
 -15   3   7        4.42       -4.67     15.40 o 
 -14   3   7        0.00        3.86     18.59 o 
 -13   3   7        2.67        1.93     12.59 o 
 -12   3   7       23.79        8.65     11.26 o 
 -11   3   7       20.47        3.91     11.32 o 
 -10   3   7        3.44       -3.27     10.44 o 
  -9   3   7        0.30       -4.96      7.95 o 
  -8   3   7        2.90        9.71      5.75 o 
  -7   3   7        3.63        3.99      4.64 o 
  -6   3   7       72.18       79.88      6.11 o 
  -5   3   7      162.31      168.82      6.97 o 
  -4   3   7       12.17       -3.94      3.94 o 
  -3   3   7      200.05      206.26      6.47 o 
  -2   3   7      191.11      174.69      5.83 o 
  -1   3   7      613.05      640.82     10.81 o 
   0   3   7      140.03      138.61      5.03 o 
   1   3   7        1.06       -0.57      3.40 o 
   2   3   7       50.82       53.13      4.82 o 
   3   3   7      200.86      199.35      7.03 o 
   4   3   7      338.51      337.77      8.99 o 
   5   3   7      240.53      260.55      9.25 o 
   6   3   7       23.91       18.81      6.81 o 
   7   3   7      195.02      196.32     10.47 o 
   8   3   7       30.37       33.80      8.75 o 
   9   3   7      426.92      435.58     20.55 o 
  10   3   7       26.71       31.64     15.84 o 
  11   3   7        3.34        1.39     11.76 o 
  12   3   7       12.81        6.11     11.95 o 
  13   3   7        5.54       -5.57     12.80 o 
  14   3   7        8.79        7.43     14.25 o 
  15   3   7        1.69        2.29     20.54 o 
 -15   4   7        0.39      -21.40     21.40 o 
 -14   4   7        0.04      -15.92     15.92 o 
 -13   4   7       16.41        4.09     14.28 o 
 -12   4   7       10.67      -14.67     18.67 o 
 -11   4   7       17.82       21.35      9.97 o 
 -10   4   7        6.06        5.82      8.60 o 
  -9   4   7        3.69        1.08      7.09 o 
  -8   4   7       28.76       23.06      7.25 o 
  -7   4   7        0.28       -6.68      6.68 o 
  -6   4   7        3.75       -0.48      5.27 o 
  -5   4   7       74.53       71.93     10.79 o 
  -4   4   7       50.07       55.38      6.27 o 
  -3   4   7       11.20       10.71      5.04 o 
  -2   4   7       26.00       21.47      6.25 o 
  -1   4   7       31.90       20.37      5.16 o 
   0   4   7      121.35      123.88      6.73 o 
   1   4   7       16.55       20.06      4.90 o 
   2   4   7      258.35      239.71      8.41 o 
   3   4   7      133.15      141.63      6.44 o 
   4   4   7       92.21       79.15      6.93 o 
   5   4   7      138.31      154.39      7.65 o 
   6   4   7      728.39      753.60     17.76 o 
   7   4   7      380.30      365.74     15.80 o 
   8   4   7       13.86       23.24      9.86 o 
   9   4   7       52.56       51.17     11.34 o 
  10   4   7      227.27      268.47     17.64 o 
  11   4   7       19.84       13.06     12.02 o 
  12   4   7       33.22       44.01     13.47 o 
  13   4   7       22.55       29.02     13.81 o 
  14   4   7        2.05       -0.06     16.03 o 
 -14   5   7        8.97        1.01     33.95 o 
 -13   5   7        4.74      -21.08     22.30 o 
 -12   5   7        3.23      -20.43     20.43 o 
 -11   5   7        8.59      -14.97     25.85 o 
 -10   5   7        0.28       -5.95     23.75 o 
  -9   5   7       12.07       -3.10     31.98 o 
  -8   5   7        3.16        1.61      9.44 o 
  -7   5   7        1.64       11.71      8.95 o 
  -6   5   7        2.07       -6.42      6.71 o 
  -5   5   7      192.94      174.45      8.92 o 
  -4   5   7      266.99      258.81     12.22 o 
  -3   5   7      247.04      249.65     10.22 o 
  -2   5   7       61.53       70.33      6.56 o 
  -1   5   7      734.82      708.38     16.22 o 
   0   5   7        3.79        5.17      5.06 o 
   1   5   7       39.39       48.95      5.89 o 
   2   5   7       54.39       50.08      5.84 o 
   3   5   7        1.95       -1.80      5.17 o 
   4   5   7        4.11       -1.28      7.38 o 
   5   5   7      289.14      259.87     11.92 o 
   6   5   7       18.60        3.07      7.72 o 
   7   5   7       23.71       30.06      9.91 o 
   8   5   7      230.56      228.38     12.35 o 
   9   5   7       23.58        8.64      9.53 o 
  10   5   7       17.10       19.25     10.43 o 
  11   5   7        1.39       -9.81     10.36 o 
  12   5   7       29.83       20.88     44.35 o 
  13   5   7        0.54       -3.44     13.47 o 
 -13   6   7        0.32        1.86     31.76 o 
 -12   6   7        0.20       47.10     33.87 o 
 -11   6   7        7.17       31.16     29.90 o 
 -10   6   7       32.39       59.15     29.37 o 
  -9   6   7       27.16      -10.79     39.25 o 
  -8   6   7       15.72       11.86     13.80 o 
  -7   6   7        9.92        7.46      9.98 o 
  -6   6   7       64.04       69.92     12.05 o 
  -5   6   7       11.26       -6.19      7.63 o 
  -4   6   7       91.76       87.69      9.11 o 
  -3   6   7        3.67       -4.81      6.17 o 
  -2   6   7      571.01      544.17     14.30 o 
  -1   6   7       24.85       17.54      5.46 o 
   0   6   7        4.87       15.54      9.89 o 
   1   6   7        7.29       16.80     10.10 o 
   2   6   7      121.11      127.72     18.82 o 
   3   6   7        1.87       11.05      7.76 o 
   4   6   7      138.59      103.29     12.25 o 
   5   6   7       10.61        4.08     10.18 o 
   6   6   7        2.64       -6.46      9.29 o 
   7   6   7        0.04       11.87     10.31 o 
   8   6   7        8.13        8.26     12.30 o 
   9   6   7       22.31       25.87     16.26 o 
  10   6   7        5.03       10.37     16.35 o 
  11   6   7        4.03       14.61     17.77 o 
  12   6   7        2.17        4.30     18.67 o 
 -11   7   7        0.17      -15.86     28.36 o 
 -10   7   7       14.34      -19.99     27.59 o 
  -9   7   7       60.01       34.19     30.65 o 
  -8   7   7       68.59       51.86     26.13 o 
  -7   7   7       11.51        1.79     13.76 o 
  -6   7   7       11.01       -0.26      9.76 o 
  -5   7   7        0.23        7.31      9.40 o 
  -4   7   7        0.24       -7.19      7.19 o 
  -3   7   7       79.16       81.74      8.61 o 
  -2   7   7        0.10       -6.22      6.64 o 
  -1   7   7      187.08      192.60     22.17 o 
   0   7   7        0.53       -8.82     18.83 o 
   1   7   7       35.36       46.80     16.84 o 
   2   7   7      114.35      119.62     20.92 o 
   3   7   7        9.96       -0.41     15.15 o 
   4   7   7      140.18      111.03     14.55 o 
   5   7   7       16.08       20.61     12.46 o 
   6   7   7        0.49       -3.91     12.66 o 
   7   7   7       11.66       10.80     13.98 o 
   8   7   7        7.17        7.24     15.09 o 
   9   7   7        1.04        0.58     15.12 o 
  10   7   7       11.41       -4.11     17.69 o 
  11   7   7       13.09       29.60     20.31 o 
  -9   8   7        3.70      -45.83     50.05 o 
  -8   8   7       61.60       56.97     23.65 o 
  -7   8   7       17.24       30.06     18.10 o 
  -6   8   7        0.23       -9.04     23.00 o 
  -5   8   7       10.55       -3.34     13.65 o 
  -4   8   7        0.48       -3.23     10.80 o 
  -3   8   7        3.01        8.79      7.76 o 
  -2   8   7       23.99       31.72      7.16 o 
  -1   8   7        3.13       -1.86     11.57 o 
   0   8   7       19.57       29.17     16.59 o 
   1   8   7       36.12       10.79     15.35 o 
   2   8   7       21.47       33.30     26.22 o 
   3   8   7        9.10      -13.39     22.50 o 
   4   8   7        2.67       -6.33     11.00 o 
   5   8   7       12.13       17.31     13.09 o 
   6   8   7        1.06       -9.60     13.01 o 
   7   8   7        1.61      -13.91     13.91 o 
   8   8   7       34.96       56.60     26.32 o 
  -5   9   7       25.87       70.35     21.24 o 
  -4   9   7       19.64        6.05     11.28 o 
  -3   9   7       11.45       11.37     18.83 o 
  -2   9   7        6.59        6.51     10.35 o 
  -1   9   7       27.13       22.32     16.70 o 
   0   9   7        0.42        7.36     28.28 o 
   1   9   7        1.42       31.11     27.39 o 
   2   9   7        2.49      -14.00     21.81 o 
   3   9   7        0.92       20.76     28.24 o 
   4   9   7        0.85       16.99     28.40 o 
   5   9   7        0.01      -13.07     13.07 o 
 -16   0   8       11.20       40.78     28.53 o 
 -14   0   8       20.49       84.69     28.24 o 
 -12   0   8      472.14      440.42     43.46 o 
 -10   0   8      228.46      197.82     21.82 o 
  -8   0   8       68.92       63.63     32.61 o 
  -6   0   8       44.13       51.68      9.35 o 
  -4   0   8      986.10     1015.76     24.89 o 
  -2   0   8      121.68      112.54      8.36 o 
   0   0   8     2073.46     2084.07     33.42 o 
   2   0   8       20.41       15.36      6.17 o 
   4   0   8        0.33       -1.42      6.29 o 
   6   0   8     1859.06     1919.67     39.28 o 
   8   0   8       87.23       72.06     10.75 o 
  10   0   8      479.46      515.63     23.56 o 
  12   0   8       33.21       30.79     23.43 o 
  14   0   8        6.69      -10.28     24.64 o 
  16   0   8        7.87       -3.05     56.26 o 
 -16   1   8        9.55       39.01     19.97 o 
 -15   1   8        2.71       26.79     17.45 o 
 -14   1   8        8.12       20.69     16.85 o 
 -13   1   8       17.84       40.14     17.21 o 
 -12   1   8       39.40       52.11     31.80 o 
 -11   1   8      273.51      265.17     20.29 o 
 -10   1   8       11.31       -0.18     11.88 o 
  -9   1   8        0.16        6.59      8.65 o 
  -8   1   8      356.87      376.10     22.67 o 
  -7   1   8      273.62      299.12     12.23 o 
  -6   1   8       21.85       21.36      4.16 o 
  -5   1   8      638.21      672.52     12.22 o 
  -4   1   8      161.69      158.69      6.10 o 
  -3   1   8      167.14      195.11      7.12 o 
  -2   1   8       61.90       72.03      4.86 o 
  -1   1   8      189.57      177.60      6.20 o 
   0   1   8      480.76      473.02      9.34 o 
   1   1   8      719.34      685.54     10.88 o 
   2   1   8      174.97      169.15      6.73 o 
   3   1   8     1308.18     1353.57     18.72 o 
   4   1   8      165.60      164.83      6.68 o 
   5   1   8        7.54        1.18      4.70 o 
   6   1   8      321.34      352.76     12.07 o 
   7   1   8        2.12        3.62      5.79 o 
   8   1   8      410.05      435.51     16.54 o 
   9   1   8      437.80      471.42     14.53 o 
  10   1   8       32.32       21.23      8.34 o 
  11   1   8       84.69       64.67     11.82 o 
  12   1   8       27.07       21.63     10.94 o 
  13   1   8        2.74        8.55     11.94 o 
  14   1   8        7.19       -6.68     30.53 o 
  15   1   8        0.08       31.81     16.96 o 
  16   1   8        0.95        5.87     43.46 o 
 -16   2   8        6.67        7.28     17.51 o 
 -15   2   8        1.60       -0.41     18.57 o 
 -14   2   8        2.20       -9.98     14.65 o 
 -13   2   8       14.78       -0.86     13.66 o 
 -12   2   8       21.92       12.36     13.14 o 
 -11   2   8       12.34       -1.96     11.25 o 
 -10   2   8      105.67      128.38     15.43 o 
  -9   2   8       79.11       89.43     14.25 o 
  -8   2   8       55.44       52.09      7.38 o 
  -7   2   8        5.36       -0.08      4.62 o 
  -6   2   8      137.52      160.78      6.34 o 
  -5   2   8       50.69       48.19      4.30 o 
  -4   2   8      311.04      340.26      7.74 o 
  -3   2   8        1.52        0.98      3.22 o 
  -2   2   8      611.46      589.20     14.81 o 
  -1   2   8     2005.05     1912.84     27.22 o 
   0   2   8       24.53       21.50      3.79 o 
   1   2   8      366.71      359.32      9.34 o 
   2   2   8     1720.22     1733.81     23.03 o 
   3   2   8       77.56       87.72      5.63 o 
   4   2   8      123.11      139.75      6.68 o 
   5   2   8      187.07      181.36      7.77 o 
   6   2   8       31.97       28.11      5.90 o 
   7   2   8      151.10      179.43      8.81 o 
   8   2   8      473.05      461.36     14.22 o 
   9   2   8      272.13      272.09     12.99 o 
  10   2   8      285.55      269.90     15.20 o 
  11   2   8      171.47      179.85     14.18 o 
  12   2   8       54.86       53.83     12.77 o 
  13   2   8        3.16        3.16     10.65 o 
  14   2   8        1.34       13.80     12.57 o 
  15   2   8        9.57       35.27     15.36 o 
 -15   3   8        5.48       11.40     16.58 o 
 -14   3   8        0.81       -5.27     14.40 o 
 -13   3   8        1.98       12.19     13.46 o 
 -12   3   8        0.21       -0.41     11.64 o 
 -11   3   8       15.26       21.36     12.26 o 
 -10   3   8       93.49       92.61     13.83 o 
  -9   3   8        1.74       -2.31     10.21 o 
  -8   3   8      117.39      111.24      8.39 o 
  -7   3   8       40.14       37.62      8.09 o 
  -6   3   8       50.47       47.29      6.62 o 
  -5   3   8        1.80        7.48      4.02 o 
  -4   3   8        5.68        3.63      3.81 o 
  -3   3   8      125.64      129.57      6.23 o 
  -2   3   8      749.91      754.22     13.52 o 
  -1   3   8      150.40      130.09      6.25 o 
   0   3   8     1944.92     1938.24     24.59 o 
   1   3   8     1071.55     1075.54     17.81 o 
   2   3   8      237.28      251.69      9.66 o 
   3   3   8      228.56      235.95      9.38 o 
   4   3   8       11.95        9.00      4.57 o 
   5   3   8        0.34       -1.08      4.85 o 
   6   3   8      901.21      901.49     25.18 o 
   7   3   8      683.84      720.87     20.63 o 
   8   3   8        0.00       -8.50      8.50 o 
   9   3   8      111.54      110.28     16.61 o 
  10   3   8      193.18      180.92     15.83 o 
  11   3   8       19.15       11.19     12.01 o 
  12   3   8       99.76      112.19     17.74 o 
  13   3   8        6.12        3.43     13.54 o 
  14   3   8       18.42       28.87     17.91 o 
  15   3   8        0.03      -14.17     20.82 o 
 -15   4   8        0.97      -19.87     19.87 o 
 -14   4   8        0.17        0.97     12.66 o 
 -13   4   8        3.28       -0.44     24.96 o 
 -12   4   8        6.55       -2.13     11.22 o 
 -11   4   8       38.72       44.64     18.57 o 
 -10   4   8        5.57      -11.42     19.99 o 
  -9   4   8       13.22        2.42     14.06 o 
  -8   4   8        1.29        6.58      8.86 o 
  -7   4   8      187.05      213.09     11.41 o 
  -6   4   8       28.93       35.02      5.93 o 
  -5   4   8       25.09       29.24      5.16 o 
  -4   4   8       33.26       30.45      4.87 o 
  -3   4   8      134.48      129.57      7.73 o 
  -2   4   8       85.14       89.98      5.40 o 
  -1   4   8      107.94      122.32      5.82 o 
   0   4   8        7.09        1.47      5.88 o 
   1   4   8      155.44      150.65      6.36 o 
   2   4   8        0.12       -4.00      4.00 o 
   3   4   8        4.64        6.62      4.66 o 
   4   4   8        7.87        3.21      5.14 o 
   5   4   8        0.04        2.37      5.82 o 
   6   4   8       58.18       66.26      8.72 o 
   7   4   8       21.65       22.75      9.14 o 
   8   4   8       19.90        8.32      9.50 o 
   9   4   8      306.85      310.83     18.09 o 
  10   4   8        3.45       -0.77     11.08 o 
  11   4   8        7.82       11.41     11.84 o 
  12   4   8       15.37        3.07     14.50 o 
  13   4   8        0.16        5.68     14.91 o 
  14   4   8        0.00       11.67     35.98 o 
 -14   5   8       11.81       14.85     35.32 o 
 -13   5   8        5.10      -10.74     22.94 o 
 -12   5   8        2.29      -21.68     21.68 o 
 -11   5   8        0.93       10.16     28.61 o 
 -10   5   8       15.96       32.00     27.84 o 
  -9   5   8       14.92      -12.71     28.77 o 
  -8   5   8       58.45       32.44     12.57 o 
  -7   5   8       10.16       -9.20     10.02 o 
  -6   5   8        4.21       -2.28      7.90 o 
  -5   5   8       69.28       54.13      9.13 o 
  -4   5   8      149.98      156.62      9.86 o 
  -3   5   8      259.57      276.00     11.31 o 
  -2   5   8      358.40      365.92     14.73 o 
  -1   5   8      610.42      599.38     14.37 o 
   0   5   8       13.31       16.74      5.74 o 
   1   5   8        1.98        3.30      5.35 o 
   2   5   8      214.00      209.36      9.38 o 
   3   5   8      106.81       98.36      8.51 o 
   4   5   8       27.14       32.23      9.13 o 
   5   5   8       81.46       56.42      9.14 o 
   6   5   8      113.25      118.00     11.91 o 
   7   5   8       55.42       53.04      9.42 o 
   8   5   8       20.99       17.81      9.08 o 
   9   5   8        2.94        3.75      9.85 o 
  10   5   8        3.63       -2.26     10.26 o 
  11   5   8        6.37       17.54     12.99 o 
  12   5   8        5.12       -5.01     13.28 o 
  13   5   8        0.01       -4.00     21.07 o 
 -12   6   8        2.63        3.76     30.71 o 
 -11   6   8        2.43        5.54     28.24 o 
 -10   6   8       16.71       11.21     27.80 o 
  -9   6   8        1.06       -0.12     18.23 o 
  -8   6   8       71.27       66.82     14.95 o 
  -7   6   8       21.84       20.48     11.85 o 
  -6   6   8       33.94       38.80     11.90 o 
  -5   6   8        1.35        4.13      8.49 o 
  -4   6   8       95.36       92.93     10.60 o 
  -3   6   8       75.33       69.26      9.45 o 
  -2   6   8      518.48      504.48     16.07 o 
  -1   6   8       92.24      101.79     10.64 o 
   0   6   8        2.48        1.69      6.15 o 
   1   6   8        1.49        8.83      6.35 o 
   2   6   8      209.30      210.25     10.66 o 
   3   6   8        0.01       -9.96     10.94 o 
   4   6   8       68.89       42.42     11.18 o 
   5   6   8        3.45       -4.59     11.65 o 
   6   6   8       35.86        8.78     13.05 o 
   7   6   8       60.65       49.81     12.44 o 
   8   6   8       24.88       24.51     12.42 o 
   9   6   8        0.22       -2.71     14.44 o 
  10   6   8        0.06      -14.25     14.25 o 
  11   6   8        0.05       16.47     18.11 o 
  12   6   8        0.99        6.45     19.49 o 
 -11   7   8        2.77      -20.47     29.17 o 
 -10   7   8        0.80       10.44     29.05 o 
  -9   7   8        3.67      -24.25     29.84 o 
  -8   7   8        1.56       -2.46     19.12 o 
  -7   7   8        2.76       -8.69     11.56 o 
  -6   7   8        1.53       -1.66     10.78 o 
  -5   7   8        0.02        1.59     10.55 o 
  -4   7   8        0.06        1.41      8.43 o 
  -3   7   8        4.52        8.28      9.92 o 
  -2   7   8        5.29       10.63      7.16 o 
  -1   7   8        0.76        3.89      6.69 o 
   0   7   8       25.67       23.37      8.05 o 
   1   7   8        0.35        1.02     14.81 o 
   2   7   8      100.58      107.24     12.12 o 
   3   7   8       10.65       19.34      7.83 o 
   4   7   8       10.62       18.73     13.62 o 
   5   7   8       41.45       32.90     13.67 o 
   6   7   8        0.39      -13.05     13.05 o 
   7   7   8        1.33        3.33     33.46 o 
   8   7   8       23.88       11.62     14.80 o 
   9   7   8        5.41       -0.81     16.06 o 
  10   7   8        4.40      -13.36     37.12 o 
  -8   8   8        0.55       26.68     22.04 o 
  -7   8   8        0.00        0.32     18.93 o 
  -6   8   8        0.31        0.13     12.03 o 
  -5   8   8        6.48        6.07     11.44 o 
  -4   8   8        1.09        5.91     10.93 o 
  -3   8   8       31.07       55.58     11.79 o 
  -2   8   8        0.06       -1.27      7.53 o 
  -1   8   8        0.83       -3.50      7.06 o 
   0   8   8        4.08       -2.63     20.96 o 
   1   8   8        0.05       22.98     25.13 o 
   2   8   8       60.45       51.91     30.55 o 
   3   8   8       13.00       10.94     10.98 o 
   4   8   8        2.05       -7.28     11.57 o 
   5   8   8        0.78      -11.90     11.90 o 
   6   8   8        3.82       -6.21     26.70 o 
   7   8   8        0.00        7.62     20.33 o 
   8   8   8        1.33      -12.01     15.91 o 
  -5   9   8        8.95       21.10     16.00 o 
  -4   9   8       22.13       27.53     14.01 o 
  -3   9   8        0.52       15.04     11.10 o 
  -2   9   8       66.56       91.30     12.79 o 
  -1   9   8        0.92       17.76     16.06 o 
   0   9   8        9.70       26.90     17.44 o 
   1   9   8        4.66       27.15     28.57 o 
   2   9   8        8.99       16.14     29.58 o 
   3   9   8       14.40       90.84     35.93 o 
   4   9   8        0.02        2.55     15.60 o 
 -15   0   9       12.51      -11.29     24.20 o 
 -13   0   9       45.58       56.20     25.77 o 
 -11   0   9        7.50        1.34     20.68 o 
  -9   0   9       19.15       15.75     13.62 o 
  -7   0   9       79.75       86.77     16.78 o 
  -5   0   9        1.90        3.17      8.02 o 
  -3   0   9       31.93       19.23      6.57 o 
  -1   0   9      950.67      946.97     19.53 o 
   1   0   9      551.77      558.01     16.31 o 
   3   0   9       41.26       52.79      7.04 o 
   5   0   9      426.39      498.60     17.58 o 
   7   0   9        1.13       -8.07      8.42 o 
   9   0   9        0.86       -9.97     11.90 o 
  11   0   9        8.67        7.59     12.38 o 
  13   0   9        4.14      -14.88     36.05 o 
  15   0   9       31.73        6.25     32.17 o 
 -16   1   9        5.15       13.83     19.09 o 
 -15   1   9        0.87       10.00     16.45 o 
 -14   1   9        6.50       19.01     17.87 o 
 -13   1   9       12.75        6.60     16.09 o 
 -12   1   9       61.49       79.28     18.45 o 
 -11   1   9      507.33      541.82     27.48 o 
 -10   1   9        6.77        9.42     11.83 o 
  -9   1   9       18.94       29.74     12.98 o 
  -8   1   9        0.01       -4.75      6.53 o 
  -7   1   9        0.00       -2.49      4.09 o 
  -6   1   9      222.26      247.28     10.42 o 
  -5   1   9     1256.15     1315.78     21.87 o 
  -4   1   9      234.85      231.31      8.59 o 
  -3   1   9      483.52      526.95     11.66 o 
  -2   1   9      177.53      160.98      6.83 o 
  -1   1   9     3493.18     3262.58     40.11 o 
   0   1   9     1133.11     1106.81     16.13 o 
   1   1   9      771.71      730.61     12.50 o 
   2   1   9      314.98      316.42      8.75 o 
   3   1   9        3.01       -4.39      4.39 o 
   4   1   9      391.84      383.47     11.52 o 
   5   1   9      166.98      176.55      7.57 o 
   6   1   9        0.00       -4.96      4.96 o 
   7   1   9      163.22      181.24      9.28 o 
   8   1   9      197.72      204.19     10.30 o 
   9   1   9       11.05       -3.95      7.34 o 
  10   1   9        1.83        7.79      8.50 o 
  11   1   9      255.23      228.62     15.99 o 
  12   1   9        1.26        5.64     12.08 o 
  13   1   9        0.67        2.15     13.99 o 
  14   1   9       13.99       15.97     15.93 o 
  15   1   9        0.87       12.49     16.19 o 
 -16   2   9        0.01       -5.44     18.47 o 
 -15   2   9        0.47       23.78     18.05 o 
 -14   2   9        0.96      -14.59     14.59 o 
 -13   2   9       21.19       24.10     15.56 o 
 -12   2   9       36.88       34.31     14.78 o 
 -11   2   9       85.24      100.33     20.15 o 
 -10   2   9        4.98       10.52     12.96 o 
  -9   2   9        5.76       18.64      9.21 o 
  -8   2   9      108.30      103.40      9.46 o 
  -7   2   9       11.40        9.98      5.33 o 
  -6   2   9       98.45       94.32      5.76 o 
  -5   2   9      179.41      199.62      6.58 o 
  -4   2   9      200.26      203.81      7.00 o 
  -3   2   9       18.28        9.71      3.95 o 
  -2   2   9     2703.30     2676.09     36.76 o 
  -1   2   9     1687.97     1622.22     26.17 o 
   0   2   9     1173.43     1143.37     16.61 o 
   1   2   9      309.85      297.83      8.15 o 
   2   2   9       93.82      101.64      5.94 o 
   3   2   9       26.17       24.05      5.63 o 
   4   2   9       43.33       44.68      6.56 o 
   5   2   9       13.68        8.50      5.59 o 
   6   2   9       89.23       84.52      7.21 o 
   7   2   9       37.14       30.19      7.04 o 
   8   2   9       57.04       49.06      8.07 o 
   9   2   9        5.09        1.26      8.47 o 
  10   2   9      148.94      151.03     17.96 o 
  11   2   9        5.67        7.84     10.20 o 
  12   2   9       16.75       12.18     10.46 o 
  13   2   9       40.75       44.45     15.97 o 
  14   2   9        2.92        6.94     14.40 o 
  15   2   9        2.22       -3.90     14.03 o 
 -15   3   9        1.00       -5.80     24.44 o 
 -14   3   9       27.65       10.45     32.47 o 
 -13   3   9       12.49       15.70     15.57 o 
 -12   3   9        0.98       12.04     13.03 o 
 -11   3   9       23.15       31.45     12.92 o 
 -10   3   9        8.07       -0.65     13.87 o 
  -9   3   9        1.72       -8.14      8.14 o 
  -8   3   9        6.75        7.52      6.77 o 
  -7   3   9       89.94       89.43      7.96 o 
  -6   3   9       60.49       63.50      6.47 o 
  -5   3   9       15.42       14.39      5.16 o 
  -4   3   9      109.82      127.92      6.45 o 
  -3   3   9       57.70       56.75      5.13 o 
  -2   3   9        7.73        7.27      4.17 o 
  -1   3   9      787.37      823.08     14.00 o 
   0   3   9       30.08       21.85      4.40 o 
   1   3   9        0.10       -4.01      4.01 o 
   2   3   9      117.53      120.97      6.28 o 
   3   3   9        7.71        5.85      4.85 o 
   4   3   9      102.77      112.83     11.74 o 
   5   3   9      422.05      410.61     14.93 o 
   6   3   9       19.48       19.17      7.12 o 
   7   3   9       19.30       27.26      8.92 o 
   8   3   9      220.97      204.29     15.51 o 
   9   3   9        0.03       -5.17     10.11 o 
  10   3   9       48.96       60.49     13.26 o 
  11   3   9        9.82       -4.22     11.79 o 
  12   3   9        3.83       -1.02     15.40 o 
  13   3   9       35.65       43.75     15.38 o 
  14   3   9        3.76       21.11     17.63 o 
 -14   4   9       19.21       17.56     14.61 o 
 -13   4   9       27.12       42.12     13.93 o 
 -12   4   9        8.00        1.33     12.14 o 
 -11   4   9       13.51       19.54     12.64 o 
 -10   4   9       20.66       -0.88     14.38 o 
  -9   4   9        6.61       -9.28      9.28 o 
  -8   4   9      352.83      320.37     15.33 o 
  -7   4   9       34.30       48.10      7.10 o 
  -6   4   9      347.44      369.65     11.25 o 
  -5   4   9      242.36      254.63      9.28 o 
  -4   4   9      302.96      310.40      9.28 o 
  -3   4   9       30.90       31.71      5.79 o 
  -2   4   9      314.46      318.93     12.78 o 
  -1   4   9      188.73      202.07      7.15 o 
   0   4   9      335.05      344.08      8.93 o 
   1   4   9       41.45       32.12      5.58 o 
   2   4   9       54.49       70.47      6.26 o 
   3   4   9      148.26      151.69      7.94 o 
   4   4   9      347.45      357.58     14.16 o 
   5   4   9        5.98        3.25      6.42 o 
   6   4   9       17.36       26.05      8.83 o 
   7   4   9      435.44      420.45     18.98 o 
   8   4   9      285.72      302.89     17.55 o 
   9   4   9       39.25       45.02     12.08 o 
  10   4   9       30.94       24.94     12.15 o 
  11   4   9        3.28        9.35     11.67 o 
  12   4   9        0.59       12.05     12.90 o 
  13   4   9        0.30        2.86     20.87 o 
  14   4   9       16.54       18.39     18.32 o 
 -13   5   9        0.13      -27.80     30.47 o 
 -12   5   9        2.33       18.69     30.51 o 
 -11   5   9       16.64       46.21     32.17 o 
 -10   5   9       14.77       36.33     26.95 o 
  -9   5   9        2.22       -6.68     13.52 o 
  -8   5   9        6.93        3.17     10.91 o 
  -7   5   9       53.79       49.11     12.91 o 
  -6   5   9        4.75       -0.80      9.76 o 
  -5   5   9        2.35       -1.42      9.51 o 
  -4   5   9      134.63      141.82     11.37 o 
  -3   5   9      176.05      179.97     12.12 o 
  -2   5   9        0.00       -3.08      6.93 o 
  -1   5   9      493.14      471.24     14.87 o 
   0   5   9       22.29       21.44      7.41 o 
   1   5   9      240.71      234.64     13.53 o 
   2   5   9       11.40        5.14      6.56 o 
   3   5   9        7.56       10.28      6.86 o 
   4   5   9        4.64        3.84      8.18 o 
   5   5   9      238.16      220.19     11.70 o 
   6   5   9        3.30        1.53      7.54 o 
   7   5   9       36.16       31.20      9.33 o 
   8   5   9       15.39       14.94      9.52 o 
   9   5   9       40.57       37.86     10.93 o 
  10   5   9        1.20       -0.03     12.12 o 
  11   5   9        0.43        2.19     12.97 o 
  12   5   9        0.33       -0.22     14.19 o 
  13   5   9        6.02      -21.29     22.17 o 
 -12   6   9        1.74      -30.43     31.96 o 
 -11   6   9        6.07      -19.30     29.50 o 
 -10   6   9       22.28       49.12     30.79 o 
  -9   6   9       54.61       49.32     20.85 o 
  -8   6   9       76.90       79.80     15.38 o 
  -7   6   9        7.28       -4.00     10.94 o 
  -6   6   9       53.58       46.37     12.17 o 
  -5   6   9        0.10        6.78     10.39 o 
  -4   6   9        8.54       18.97      9.00 o 
  -3   6   9        0.00       -3.26      7.64 o 
  -2   6   9      271.13      272.34     13.33 o 
  -1   6   9        2.85       -4.54      6.95 o 
   0   6   9        0.26       -7.01      7.01 o 
   1   6   9        2.65        5.80      7.23 o 
   2   6   9       16.01       18.54      7.84 o 
   3   6   9       97.50      100.48     10.77 o 
   4   6   9       88.33       93.08     14.95 o 
   5   6   9        4.20       -3.33     11.36 o 
   6   6   9       17.83        7.17     12.73 o 
   7   6   9       45.58       48.68     12.84 o 
   8   6   9       17.37       38.19     16.57 o 
   9   6   9       38.56       34.84     32.27 o 
  10   6   9       35.07       62.06     20.21 o 
  11   6   9       53.67       42.07     19.68 o 
 -10   7   9       37.36       43.50     33.38 o 
  -9   7   9        0.10        1.17     20.43 o 
  -8   7   9       74.03       68.67     30.94 o 
  -7   7   9        5.33        9.10     12.82 o 
  -6   7   9        0.04       -9.77      9.77 o 
  -5   7   9        0.00       20.24     11.52 o 
  -4   7   9        6.32        2.46     10.18 o 
  -3   7   9        9.88       10.90      8.56 o 
  -2   7   9        9.40        2.84      8.14 o 
  -1   7   9        8.24        5.63      7.81 o 
   0   7   9       29.55       46.09     10.51 o 
   1   7   9       54.95       82.64      9.96 o 
   2   7   9      159.53      158.54     11.79 o 
   3   7   9       27.04       26.52     11.75 o 
   4   7   9       15.85       -0.16     12.01 o 
   5   7   9       16.10       45.09     14.16 o 
   6   7   9       12.26       -2.10     13.18 o 
   7   7   9       95.43      114.86     19.21 o 
   8   7   9        2.96        7.61     16.24 o 
   9   7   9       27.03        2.20     25.69 o 
  10   7   9        4.62       -9.18     17.60 o 
  -8   8   9        9.29       10.30     21.05 o 
  -7   8   9        2.34       15.63     14.40 o 
  -6   8   9        0.12       16.73     12.79 o 
  -5   8   9        2.63        2.72     11.69 o 
  -4   8   9        2.94       12.34     11.50 o 
  -3   8   9        8.92        3.25     11.09 o 
  -2   8   9        4.89        1.70      8.90 o 
  -1   8   9        1.62       -2.47      9.13 o 
   0   8   9        0.19       -2.93      7.79 o 
   1   8   9       71.34       84.60     15.55 o 
   2   8   9       35.92       44.36     13.47 o 
   3   8   9        5.29       10.64     14.49 o 
   4   8   9        0.10       -9.55     12.23 o 
   5   8   9        5.06       -0.46     13.94 o 
   6   8   9        2.48       11.54     15.20 o 
   7   8   9        0.57      -11.26     29.64 o 
  -4   9   9        1.10       15.60     12.26 o 
  -3   9   9        8.31       27.72     12.36 o 
  -2   9   9       21.41       20.93     11.56 o 
  -1   9   9        0.10       17.34     11.90 o 
   0   9   9        0.66        8.64      8.54 o 
   1   9   9       35.00       16.75     29.46 o 
   2   9   9       39.49       37.45     12.54 o 
   3   9   9       30.90       48.04     39.27 o 
 -16   0  10        8.30       40.42     29.09 o 
 -14   0  10       19.42       25.94     26.30 o 
 -12   0  10      113.03      106.25     29.46 o 
 -10   0  10     1120.94     1259.39     73.07 o 
  -8   0  10       90.01       63.09     12.22 o 
  -6   0  10      472.17      477.05     21.38 o 
  -4   0  10      913.24      946.13     28.87 o 
  -2   0  10       10.25       13.42      6.34 o 
   0   0  10       23.57       16.38      5.97 o 
   2   0  10       32.84       49.31      7.92 o 
   4   0  10      418.73      445.06     22.74 o 
   6   0  10      757.20      810.39     23.75 o 
   8   0  10        8.33       -3.97      9.26 o 
  10   0  10       20.66       22.69     12.89 o 
  12   0  10       64.85       62.37     22.39 o 
  14   0  10       14.45       30.54     22.66 o 
 -16   1  10        1.98        1.50     18.30 o 
 -15   1  10        0.01      -16.85     16.85 o 
 -14   1  10        0.94        8.07     17.02 o 
 -13   1  10       60.54       53.86     18.90 o 
 -12   1  10       24.97       24.07     15.75 o 
 -11   1  10       18.35       18.99     24.05 o 
 -10   1  10        3.10       12.64     12.04 o 
  -9   1  10       65.46       70.11     11.47 o 
  -8   1  10       13.34       16.13      9.65 o 
  -7   1  10        3.41        2.79      6.81 o 
  -6   1  10        0.41        5.35      4.63 o 
  -5   1  10      178.47      165.33      6.67 o 
  -4   1  10       88.17       84.78      6.73 o 
  -3   1  10      412.89      439.38     11.38 o 
  -2   1  10      627.30      638.05     13.26 o 
  -1   1  10      388.41      400.60     10.60 o 
   0   1  10      962.72     1013.75     16.55 o 
   1   1  10      151.27      143.92      6.54 o 
   2   1  10      629.84      666.55     13.31 o 
   3   1  10        4.06        4.62      5.11 o 
   4   1  10        7.71        1.06      5.02 o 
   5   1  10        0.61        6.00      5.27 o 
   6   1  10       73.11       68.55      6.69 o 
   7   1  10        0.83       -3.86      6.26 o 
   8   1  10      348.23      311.40     11.89 o 
   9   1  10       39.10       40.12      8.88 o 
  10   1  10       44.03       30.79     11.23 o 
  11   1  10        0.01        3.04     12.85 o 
  12   1  10        0.78       19.31     12.62 o 
  13   1  10       10.05       32.67     25.55 o 
  14   1  10        7.72       14.64     21.98 o 
  15   1  10        3.36       16.42     24.36 o 
 -15   2  10        7.57       -5.22     16.76 o 
 -14   2  10        0.00        3.93     16.65 o 
 -13   2  10       11.02       28.07     17.56 o 
 -12   2  10        0.55       -1.47     15.61 o 
 -11   2  10       13.54        5.89     12.02 o 
 -10   2  10        1.71      -10.84     10.84 o 
  -9   2  10       31.21       13.31     10.08 o 
  -8   2  10       15.50       10.55      7.39 o 
  -7   2  10       80.80       73.63     11.53 o 
  -6   2  10        0.48       -3.03      3.79 o 
  -5   2  10       63.26       68.93      5.07 o 
  -4   2  10       73.40       70.13      5.53 o 
  -3   2  10      490.03      499.85     11.37 o 
  -2   2  10       95.98       96.47      6.53 o 
  -1   2  10      620.12      612.44     13.21 o 
   0   2  10      536.45      560.77     15.89 o 
   1   2  10      102.38       93.43      6.23 o 
   2   2  10       87.60      100.50      6.90 o 
   3   2  10       21.50       21.39      6.47 o 
   4   2  10      137.40      141.06      8.63 o 
   5   2  10      212.21      202.93      8.69 o 
   6   2  10       30.84       24.43      7.11 o 
   7   2  10       46.47       44.88      7.80 o 
   8   2  10        7.78       -1.79      8.43 o 
   9   2  10       37.67       30.40      9.88 o 
  10   2  10       37.37       37.10     10.84 o 
  11   2  10      108.17      111.54     12.86 o 
  12   2  10       20.88        7.23     10.65 o 
  13   2  10        1.31        7.62     13.05 o 
  14   2  10        1.00       45.33     15.60 o 
 -15   3  10        0.26       12.36     17.96 o 
 -14   3  10        0.09       -4.45     16.31 o 
 -13   3  10       30.73       24.99     17.60 o 
 -12   3  10        6.57        3.39     12.78 o 
 -11   3  10       33.20       28.47     28.17 o 
 -10   3  10        0.02       -1.50     11.37 o 
  -9   3  10        0.00       -1.12     11.97 o 
  -8   3  10       15.62       30.15     12.00 o 
  -7   3  10      258.67      268.34     13.54 o 
  -6   3  10      181.42      184.30     10.74 o 
  -5   3  10       55.02       52.71      6.28 o 
  -4   3  10        6.03        2.90      4.64 o 
  -3   3  10        0.26        0.76      4.54 o 
  -2   3  10      174.31      190.08      7.43 o 
  -1   3  10      810.08      834.26     15.52 o 
   0   3  10       20.78       16.28      4.74 o 
   1   3  10      267.96      250.95      8.67 o 
   2   3  10       36.89       34.60      5.35 o 
   3   3  10       39.98       37.37      6.36 o 
   4   3  10       18.98       26.77      6.49 o 
   5   3  10      157.85      174.10     10.13 o 
   6   3  10       37.06       33.39      8.99 o 
   7   3  10       15.56       -1.71     12.80 o 
   8   3  10       49.40       41.32     11.60 o 
   9   3  10        0.51      -10.60     10.60 o 
  10   3  10      186.33      182.81     17.25 o 
  11   3  10        0.02        2.57     12.56 o 
  12   3  10        0.15       -5.39     13.11 o 
  13   3  10        2.85        6.98     14.37 o 
  14   3  10        9.67       12.11     17.44 o 
 -14   4  10        1.71        9.51     15.58 o 
 -13   4  10        0.04       -0.45     14.36 o 
 -12   4  10        0.97       -0.13     12.45 o 
 -11   4  10       12.38       22.88     20.11 o 
 -10   4  10        5.21        7.01     13.17 o 
  -9   4  10       30.89       26.66      9.92 o 
  -8   4  10        0.10        5.42      8.21 o 
  -7   4  10        3.95       -3.07      9.23 o 
  -6   4  10        9.78       14.44      6.60 o 
  -5   4  10       74.29       86.63      7.56 o 
  -4   4  10       66.36       68.61      7.03 o 
  -3   4  10       28.73       30.89      5.78 o 
  -2   4  10      120.55      130.74      7.16 o 
  -1   4  10      335.47      362.31      9.89 o 
   0   4  10       19.56       12.01      5.47 o 
   1   4  10       79.75       80.14      6.39 o 
   2   4  10      218.42      218.10     10.10 o 
   3   4  10       48.73       47.82      7.16 o 
   4   4  10       95.56       94.10     11.34 o 
   5   4  10        0.20       11.06      9.23 o 
   6   4  10       16.38       19.20     11.80 o 
   7   4  10       97.19      110.78     12.81 o 
   8   4  10      102.07      100.27     13.24 o 
   9   4  10       15.91       31.82     11.64 o 
  10   4  10        9.60       20.95     12.03 o 
  11   4  10       16.09        8.76     14.80 o 
  12   4  10        4.06       -9.59     18.08 o 
  13   4  10        0.56       13.05     17.73 o 
 -13   5  10        1.92       -1.38     31.72 o 
 -12   5  10        1.75       33.95     31.88 o 
 -11   5  10        2.07      -27.72     28.48 o 
 -10   5  10        3.83       30.75     30.02 o 
  -9   5  10        3.28       12.11     13.14 o 
  -8   5  10        2.37       -3.36     11.68 o 
  -7   5  10      139.77      154.26     16.10 o 
  -6   5  10        7.67        2.30     10.71 o 
  -5   5  10       67.66       62.76     15.23 o 
  -4   5  10      520.61      589.62     28.84 o 
  -3   5  10       38.38       40.37      9.08 o 
  -2   5  10       10.13       10.15      7.28 o 
  -1   5  10      522.43      496.52     16.04 o 
   0   5  10        4.26        1.11      6.64 o 
   1   5  10      107.34      119.02     10.02 o 
   2   5  10        0.94        0.92      7.24 o 
   3   5  10        4.65       -1.62      7.21 o 
   4   5  10       22.67       24.58      7.27 o 
   5   5  10       30.29       20.38      9.23 o 
   6   5  10       14.37       21.02      9.94 o 
   7   5  10       15.53       15.28      9.82 o 
   8   5  10       38.71       23.66     10.53 o 
   9   5  10        6.98       14.33     10.95 o 
  10   5  10        1.48       -4.08     15.46 o 
  11   5  10        0.11        5.76     14.92 o 
  12   5  10        1.30      -16.47     17.05 o 
 -12   6  10        0.06      -10.12     34.31 o 
 -11   6  10        0.51       -3.36     29.86 o 
 -10   6  10        2.94      -27.59     27.59 o 
  -9   6  10       86.18       96.42     22.38 o 
  -8   6  10       16.96       11.25     13.07 o 
  -7   6  10       56.38       71.76     14.72 o 
  -6   6  10        2.01        6.89     11.41 o 
  -5   6  10       45.20       41.11     12.94 o 
  -4   6  10       84.54       56.22     12.53 o 
  -3   6  10       60.36       80.12     11.25 o 
  -2   6  10        0.53       -7.96      7.96 o 
  -1   6  10       27.65       43.51      9.32 o 
   0   6  10       15.66       15.50      8.03 o 
   1   6  10       25.99       19.44      8.95 o 
   2   6  10        4.20        9.79      8.75 o 
   3   6  10      178.26      194.51     14.64 o 
   4   6  10       11.72       11.35     11.63 o 
   5   6  10       69.14       89.37     16.14 o 
   6   6  10       23.74       38.51     19.95 o 
   7   6  10        3.72      -12.36     13.26 o 
   8   6  10        0.30       -3.58     13.47 o 
   9   6  10      105.65      104.83     20.73 o 
  10   6  10        2.28       -4.81     16.56 o 
  11   6  10       15.14       25.76     19.02 o 
 -10   7  10        0.83      -22.94     29.98 o 
  -9   7  10       15.43       -3.34     26.10 o 
  -8   7  10        8.88       -3.74     13.64 o 
  -7   7  10        0.35       -5.00     12.56 o 
  -6   7  10        1.18        8.67     12.46 o 
  -5   7  10        0.00        3.64     14.65 o 
  -4   7  10       10.20       13.90     11.16 o 
  -3   7  10        1.94        8.12     14.40 o 
  -2   7  10        9.27       -0.15      8.72 o 
  -1   7  10        2.61        5.44      8.33 o 
   0   7  10      107.17      122.00     11.31 o 
   1   7  10       11.27       22.11     11.86 o 
   2   7  10       12.82       13.37      9.20 o 
   3   7  10       13.16       13.71     14.38 o 
   4   7  10       11.06       25.66     13.03 o 
   5   7  10        8.24       18.06     27.25 o 
   6   7  10       38.73       39.73     15.85 o 
   7   7  10        3.10        2.55     14.84 o 
   8   7  10       93.36      107.78     33.97 o 
   9   7  10        0.30        1.11     17.30 o 
  -7   8  10        0.05      -11.40     13.41 o 
  -6   8  10        0.12      -12.07     12.07 o 
  -5   8  10       13.66       35.58     13.33 o 
  -4   8  10       36.90       51.06     13.96 o 
  -3   8  10       16.34       32.90     12.86 o 
  -2   8  10        3.32       13.95     11.26 o 
  -1   8  10       10.58        6.73     10.45 o 
   0   8  10       15.34       36.82      9.77 o 
   1   8  10        2.09        9.86     15.90 o 
   2   8  10       23.84       27.72     10.11 o 
   3   8  10       41.23       52.75     14.37 o 
   4   8  10        0.00      -12.82     12.82 o 
   5   8  10        2.23       15.44     14.73 o 
   6   8  10        0.90       -9.85     16.10 o 
  -2   9  10        0.29       -6.51     24.56 o 
  -1   9  10        8.91        8.64     14.05 o 
   0   9  10       19.98       27.12     11.73 o 
   1   9  10       12.87       26.47     11.58 o 
 -15   0  11        1.49       11.49     27.31 o 
 -13   0  11        8.11       11.25     24.88 o 
 -11   0  11      207.28      220.35     35.73 o 
  -9   0  11       10.33      -11.07     12.27 o 
  -7   0  11      260.29      225.24     16.68 o 
  -5   0  11        0.88        8.03      9.13 o 
  -3   0  11       24.17       18.11      9.51 o 
  -1   0  11       25.91       23.15      7.08 o 
   1   0  11     1036.50     1045.07     23.00 o 
   3   0  11      350.96      354.66     14.63 o 
   5   0  11      281.14      280.77     14.54 o 
   7   0  11      245.46      269.93     15.87 o 
   9   0  11      259.31      284.97     34.01 o 
  11   0  11       28.29       22.04     22.42 o 
  13   0  11       16.83       -4.69     20.56 o 
 -15   1  11        5.63      -11.18     16.72 o 
 -14   1  11        0.32       -2.49     16.76 o 
 -13   1  11        0.02       27.59     17.85 o 
 -12   1  11        0.47        9.87     16.27 o 
 -11   1  11       92.10       87.93     19.54 o 
 -10   1  11       17.87       22.08     15.47 o 
  -9   1  11       21.10       19.50     10.42 o 
  -8   1  11      104.79      121.41     11.01 o 
  -7   1  11        0.54        2.91      5.12 o 
  -6   1  11       73.57       90.21      7.46 o 
  -5   1  11        8.50        8.92      4.94 o 
  -4   1  11        0.74       -0.94      5.52 o 
  -3   1  11        0.37        0.91      5.21 o 
  -2   1  11      150.61      132.42      7.40 o 
  -1   1  11      200.80      187.60      8.11 o 
   0   1  11      115.11      123.15      6.91 o 
   1   1  11      279.97      280.00      8.69 o 
   2   1  11      167.25      161.61      7.72 o 
   3   1  11       97.80      110.25      7.16 o 
   4   1  11        0.65        1.31      5.49 o 
   5   1  11        3.03        3.59      5.65 o 
   6   1  11       11.47        1.22      6.24 o 
   7   1  11      154.34      140.97      9.27 o 
   8   1  11       51.64       37.04      8.62 o 
   9   1  11       44.22       44.25      9.58 o 
  10   1  11        0.06       -1.15     10.07 o 
  11   1  11       11.48        2.05     10.48 o 
  12   1  11       35.62       39.05     13.08 o 
  13   1  11        2.03       22.03     15.61 o 
  14   1  11       18.94       20.94     17.90 o 
 -15   2  11        2.05       -0.34     17.05 o 
 -14   2  11        0.38      -12.19     15.93 o 
 -13   2  11        8.74       -3.73     18.23 o 
 -12   2  11       10.12       18.61     16.53 o 
 -11   2  11        5.84       -4.82     14.43 o 
 -10   2  11        2.21        8.89     10.42 o 
  -9   2  11        6.15        6.38      9.70 o 
  -8   2  11       57.86       62.37      8.69 o 
  -7   2  11       80.37      113.97     18.80 o 
  -6   2  11       17.39       18.64      5.99 o 
  -5   2  11       53.60       52.43      6.31 o 
  -4   2  11        0.03       -4.77      4.77 o 
  -3   2  11        0.01       -5.38      5.38 o 
  -2   2  11        8.11       10.85      6.16 o 
  -1   2  11      296.47      289.58     11.08 o 
   0   2  11        1.13       -3.56      5.36 o 
   1   2  11        1.05       -0.13      5.31 o 
   2   2  11       57.31       70.57      7.22 o 
   3   2  11        8.70        5.57      6.26 o 
   4   2  11       13.13       19.38      7.79 o 
   5   2  11       28.59       23.75      6.93 o 
   6   2  11        5.86        2.99      6.63 o 
   7   2  11       70.75       67.44      9.48 o 
   8   2  11       93.21       80.06     11.04 o 
   9   2  11      165.14      169.67     13.70 o 
  10   2  11        0.60       -1.53     10.39 o 
  11   2  11        3.09        6.74     11.78 o 
  12   2  11        1.36        8.30     12.02 o 
  13   2  11       13.29       20.79     14.27 o 
  14   2  11        3.56       19.14     14.43 o 
 -14   3  11        2.36        4.55     17.05 o 
 -13   3  11        0.96       11.87     16.76 o 
 -12   3  11        0.84       11.68     15.66 o 
 -11   3  11       10.36       15.23     13.31 o 
 -10   3  11       15.20       12.77     14.18 o 
  -9   3  11        4.27       14.61     10.40 o 
  -8   3  11        0.54        3.51      9.12 o 
  -7   3  11       38.22       33.18      9.19 o 
  -6   3  11        3.09        3.53      7.10 o 
  -5   3  11      105.49      100.36      9.26 o 
  -4   3  11       11.73       14.29      6.73 o 
  -3   3  11      204.47      210.23      8.39 o 
  -2   3  11        0.01       -1.02      4.77 o 
  -1   3  11        1.63       -3.84      4.78 o 
   0   3  11       35.58       34.37      6.32 o 
   1   3  11       40.67       31.15      5.89 o 
   2   3  11        6.90       -2.03      4.93 o 
   3   3  11        2.22       -0.81      6.26 o 
   4   3  11        0.23       -2.90      7.07 o 
   5   3  11      229.10      240.69     14.22 o 
   6   3  11      481.14      489.76     21.65 o 
   7   3  11       28.79       27.21     16.69 o 
   8   3  11        4.69       -2.08     10.74 o 
   9   3  11      402.53      394.60     26.19 o 
  10   3  11        7.10       16.61     12.66 o 
  11   3  11        0.08      -12.08     12.08 o 
  12   3  11        0.79      -10.45     13.26 o 
  13   3  11        0.17       -4.78     16.23 o 
  14   3  11        0.12       -2.67     35.00 o 
 -14   4  11        5.43       -0.45     15.46 o 
 -13   4  11        4.55       -3.68     15.86 o 
 -12   4  11        2.61       18.17     15.48 o 
 -11   4  11        2.05       -8.10     24.82 o 
 -10   4  11        0.72       -6.93     10.99 o 
  -9   4  11        0.39       -1.16      9.09 o 
  -8   4  11       18.04       16.25      9.14 o 
  -7   4  11       65.31       53.60     12.04 o 
  -6   4  11        1.69       -6.59      7.59 o 
  -5   4  11      110.59      117.59     14.44 o 
  -4   4  11       14.02        0.99      7.01 o 
  -3   4  11        4.53       17.47      6.23 o 
  -2   4  11      518.02      495.97     17.72 o 
  -1   4  11       12.80       -5.51      5.51 o 
   0   4  11      282.45      274.93     10.26 o 
   1   4  11       25.31       18.11      6.35 o 
   2   4  11        2.03        9.39      7.57 o 
   3   4  11       16.53        2.64      8.92 o 
   4   4  11       61.27       43.15     10.40 o 
   5   4  11        0.03       10.19     13.25 o 
   6   4  11      119.35      100.56     12.40 o 
   7   4  11      161.15      170.25     18.22 o 
   8   4  11       39.92       15.54     10.87 o 
   9   4  11        2.11       10.15     15.16 o 
  10   4  11        1.16       10.19     12.20 o 
  11   4  11        0.05        5.80     17.28 o 
  12   4  11       22.50       14.84     16.34 o 
  13   4  11        1.17        9.81     22.07 o 
 -12   5  11        0.13      -29.78     29.78 o 
 -11   5  11        1.69      -28.48     28.48 o 
 -10   5  11        1.12      -14.16     22.27 o 
  -9   5  11        4.00      -11.53     12.35 o 
  -8   5  11        6.15       -1.16     12.19 o 
  -7   5  11        6.81       21.23     12.29 o 
  -6   5  11        9.31       10.75     10.84 o 
  -5   5  11        5.46       12.78     10.82 o 
  -4   5  11        8.47        0.67     14.00 o 
  -3   5  11      156.50      151.22     18.01 o 
  -2   5  11       19.88       21.06      7.95 o 
  -1   5  11        6.50        9.11      7.46 o 
   0   5  11        4.29       15.85      7.54 o 
   1   5  11      170.38      171.44     12.32 o 
   2   5  11        1.22        0.49      7.62 o 
   3   5  11        0.09        3.19      5.31 o 
   4   5  11      114.75      121.32     11.36 o 
   5   5  11        8.40       10.84      9.93 o 
   6   5  11        1.46        0.06     10.14 o 
   7   5  11       18.64       12.40     10.36 o 
   8   5  11        0.29       -9.49      9.72 o 
   9   5  11       10.54       19.83     14.77 o 
  10   5  11       27.47       48.18     15.04 o 
  11   5  11       10.22       40.62     24.70 o 
  12   5  11        0.34        2.68     19.63 o 
 -11   6  11        4.24       -1.42     33.10 o 
 -10   6  11       12.77       40.50     32.65 o 
  -9   6  11        7.88        1.83     17.06 o 
  -8   6  11       56.57       54.32     15.71 o 
  -7   6  11       14.41       16.66     13.23 o 
  -6   6  11        4.76       22.82     12.12 o 
  -5   6  11       16.27       23.72     11.99 o 
  -4   6  11        0.15        0.35     10.49 o 
  -3   6  11       31.32       26.35     11.71 o 
  -2   6  11       79.26       79.33     13.02 o 
  -1   6  11        6.67        5.02      8.74 o 
   0   6  11       21.87       32.73      9.37 o 
   1   6  11       18.78       25.91      9.19 o 
   2   6  11      191.90      165.79     13.94 o 
   3   6  11       50.62       61.58     11.66 o 
   4   6  11       11.85      -10.78     20.43 o 
   5   6  11       10.49       -5.69     12.32 o 
   6   6  11        0.00      -12.62     12.62 o 
   7   6  11        0.47        2.71     21.63 o 
   8   6  11       10.11        6.29     15.79 o 
   9   6  11        0.23       -8.15     16.15 o 
  10   6  11       18.93       10.44     18.43 o 
  -9   7  11        0.12      -11.52     14.94 o 
  -8   7  11       35.59       40.47     16.15 o 
  -7   7  11        1.86       -6.02     12.82 o 
  -6   7  11        2.07        3.38     12.68 o 
  -5   7  11       11.47       16.84     12.87 o 
  -4   7  11       14.00       15.02     11.49 o 
  -3   7  11        0.06       -0.61     10.56 o 
  -2   7  11        1.11       16.53     11.20 o 
  -1   7  11       12.49       12.48     10.76 o 
   0   7  11        6.42        1.73      8.93 o 
   1   7  11        2.75       20.09      9.04 o 
   2   7  11       24.29        1.27     11.61 o 
   3   7  11        0.00      -11.47     11.47 o 
   4   7  11       39.35       24.37     14.52 o 
   5   7  11        0.38        3.85     14.85 o 
   6   7  11        0.10        7.69     16.39 o 
   7   7  11        0.01      -14.83     14.83 o 
   8   7  11       11.58        6.49     16.80 o 
  -6   8  11       17.07       39.22     15.05 o 
  -5   8  11        1.92        5.09     12.91 o 
  -4   8  11       15.60       13.74     16.14 o 
  -3   8  11        1.40       -1.32     15.09 o 
  -2   8  11       25.95       45.46     17.24 o 
  -1   8  11        1.35        1.71     11.60 o 
   0   8  11        1.80        7.86     16.82 o 
   1   8  11       15.13       18.19     11.95 o 
   2   8  11       20.56       25.42     14.18 o 
   3   8  11       23.03       15.55     19.60 o 
   4   8  11        4.34        9.95     15.08 o 
   5   8  11        0.47        6.28     17.34 o 
   6   8  11        0.81       -7.57     20.76 o 
 -14   0  12        2.17      -12.22     23.99 o 
 -12   0  12      220.25      255.19     38.15 o 
 -10   0  12       92.51       92.98     27.27 o 
  -8   0  12        0.02       21.63     13.32 o 
  -6   0  12      106.07       87.80      8.77 o 
  -4   0  12      470.51      507.05     22.42 o 
  -2   0  12       61.00       81.78     14.78 o 
   0   0  12       86.33       87.60      9.28 o 
   2   0  12      440.59      395.02     16.15 o 
   4   0  12      108.91       83.08      9.85 o 
   6   0  12        7.61        2.61      9.99 o 
   8   0  12      160.95      176.13     19.85 o 
  10   0  12      210.04      188.13     23.26 o 
  12   0  12       20.73       19.06     21.60 o 
  14   0  12        0.72      -28.07     34.17 o 
 -15   1  12        2.29        9.67     19.17 o 
 -14   1  12        0.13       -1.12     17.36 o 
 -13   1  12       21.94        5.69     16.92 o 
 -12   1  12       27.64       33.27     18.08 o 
 -11   1  12        1.49       13.13     15.88 o 
 -10   1  12        5.26      -10.09     11.26 o 
  -9   1  12       57.15       56.72     13.41 o 
  -8   1  12        1.78       -8.13      9.02 o 
  -7   1  12        9.30        8.79      6.16 o 
  -6   1  12      117.70      127.91     15.03 o 
  -5   1  12       12.70       -1.62      5.50 o 
  -4   1  12       42.03       47.75      7.06 o 
  -3   1  12      139.45      141.22      8.16 o 
  -2   1  12       82.46       90.37      7.37 o 
  -1   1  12      123.79      125.37      7.71 o 
   0   1  12      193.11      193.74      8.89 o 
   1   1  12       79.90       87.43      6.95 o 
   2   1  12      234.36      245.11      9.33 o 
   3   1  12       14.03        9.58      5.73 o 
   4   1  12       46.35       52.24      7.24 o 
   5   1  12      334.63      324.30     12.69 o 
   6   1  12       24.29       25.55      7.16 o 
   7   1  12       18.88        7.22      7.51 o 
   8   1  12      485.89      482.33     16.28 o 
   9   1  12        5.67       -2.34     10.12 o 
  10   1  12       74.13       70.28     13.63 o 
  11   1  12       43.92       57.24     14.30 o 
  12   1  12        6.06      -13.72     22.03 o 
  13   1  12        3.94       -2.37     25.79 o 
  14   1  12       13.79        9.89     17.64 o 
 -14   2  12        6.57        3.45     17.67 o 
 -13   2  12        8.45       20.76     17.86 o 
 -12   2  12        5.01      -10.45     15.11 o 
 -11   2  12        2.53      -11.73     17.72 o 
 -10   2  12       10.69       33.24     13.03 o 
  -9   2  12       60.74       72.72     12.81 o 
  -8   2  12       28.18       33.56     11.20 o 
  -7   2  12       37.00       54.41      8.39 o 
  -6   2  12       26.90       26.53      7.91 o 
  -5   2  12        1.97       -4.19      5.67 o 
  -4   2  12        0.02       -4.63      5.37 o 
  -3   2  12       57.79       62.65      7.32 o 
  -2   2  12       63.47       76.00      8.13 o 
  -1   2  12      219.26      213.13     10.65 o 
   0   2  12      262.97      298.45     10.59 o 
   1   2  12        1.47        2.29      5.84 o 
   2   2  12        6.50        4.65      7.78 o 
   3   2  12        0.68        2.43      6.74 o 
   4   2  12        0.05       -7.49      7.49 o 
   5   2  12       41.10       51.49      8.61 o 
   6   2  12      346.04      351.23     13.38 o 
   7   2  12        0.17       -6.87      8.77 o 
   8   2  12       15.16       -1.97      9.65 o 
   9   2  12       64.11       67.47     12.35 o 
  10   2  12        1.20       -0.48     10.14 o 
  11   2  12        8.57       22.63     11.69 o 
  12   2  12        0.99        0.95     12.25 o 
  13   2  12        0.52       25.28     15.76 o 
  14   2  12        3.57       10.52     23.60 o 
 -14   3  12        4.76       -3.38     17.22 o 
 -13   3  12        2.98       15.89     16.35 o 
 -12   3  12        3.37      -14.85     14.85 o 
 -11   3  12        2.05      -12.92     12.92 o 
 -10   3  12        5.74        5.29     10.87 o 
  -9   3  12       43.33       45.64     12.24 o 
  -8   3  12        2.30       15.04      8.49 o 
  -7   3  12        6.20       -1.88      6.52 o 
  -6   3  12       20.59       33.84      8.24 o 
  -5   3  12        1.82        5.97      8.51 o 
  -4   3  12       68.88       71.86      8.98 o 
  -3   3  12       16.18       22.11      7.28 o 
  -2   3  12       81.81       80.85      7.63 o 
  -1   3  12      186.02      178.25      9.35 o 
   0   3  12      309.95      315.90     10.72 o 
   1   3  12        9.29       -3.57      6.26 o 
   2   3  12        5.30        1.41      6.31 o 
   3   3  12      120.48      114.39     11.70 o 
   4   3  12       17.59       22.70      9.65 o 
   5   3  12      130.04      141.14     15.87 o 
   6   3  12        3.14        8.50     10.17 o 
   7   3  12        1.17       -7.08     10.05 o 
   8   3  12       75.98       71.89     13.61 o 
   9   3  12       78.87       79.10     23.71 o 
  10   3  12       11.00        9.38     12.88 o 
  11   3  12       49.52       59.27     28.81 o 
  12   3  12        1.07       -5.35     14.25 o 
  13   3  12        5.11       -3.07     25.86 o 
 -13   4  12        3.80       28.73     18.45 o 
 -12   4  12        1.14        3.44     17.03 o 
 -11   4  12        3.32        0.88     14.36 o 
 -10   4  12        0.09        1.84     11.70 o 
  -9   4  12        0.95       16.88     12.08 o 
  -8   4  12       12.62       17.06      9.80 o 
  -7   4  12        9.12       18.51      9.27 o 
  -6   4  12       90.28       89.23     10.81 o 
  -5   4  12      157.71      179.49     15.68 o 
  -4   4  12      100.62       98.78     10.77 o 
  -3   4  12       69.97       66.25      9.68 o 
  -2   4  12      399.10      383.54     14.64 o 
  -1   4  12      287.05      283.08     12.08 o 
   0   4  12        2.22       -1.22      8.18 o 
   1   4  12       39.23       35.01      8.05 o 
   2   4  12        0.97       -1.54      7.36 o 
   3   4  12       22.84       18.89     11.02 o 
   4   4  12       31.05       29.87     11.56 o 
   5   4  12      181.98      164.32     16.45 o 
   6   4  12      112.94      137.96     24.45 o 
   7   4  12       69.65       73.35     12.96 o 
   8   4  12       14.46       -5.22     11.02 o 
   9   4  12       68.71       77.10     14.17 o 
  10   4  12        9.73        6.10     13.46 o 
  11   4  12      100.55      111.62     19.74 o 
  12   4  12        2.96        7.06     25.69 o 
 -11   5  12        0.36       12.83     34.63 o 
 -10   5  12        0.14        6.42     18.85 o 
  -9   5  12       11.14       16.95     18.54 o 
  -8   5  12       14.34       42.43     14.36 o 
  -7   5  12       11.02        5.45     11.87 o 
  -6   5  12        0.32        2.16     11.06 o 
  -5   5  12       41.83       40.10     12.61 o 
  -4   5  12       56.34       59.23     12.02 o 
  -3   5  12      221.26      211.84     20.19 o 
  -2   5  12        9.47        7.43      6.48 o 
  -1   5  12       19.58       23.00      8.41 o 
   0   5  12        0.00        0.08      4.98 o 
   1   5  12       21.02       26.04      7.06 o 
   2   5  12        9.89        6.26      7.32 o 
   3   5  12       83.53       63.15     10.01 o 
   4   5  12        4.89        7.34     10.16 o 
   5   5  12       53.39       41.49     11.78 o 
   6   5  12       35.06       47.90     12.59 o 
   7   5  12       25.21       17.30     13.91 o 
   8   5  12       27.27       48.89     15.43 o 
   9   5  12        5.58        5.73     13.22 o 
  10   5  12        3.13        3.13     26.95 o 
  11   5  12        0.86       -1.64     17.98 o 
 -11   6  12        0.14       13.39     36.70 o 
 -10   6  12        0.70       20.70     20.44 o 
  -9   6  12        3.22      -16.82     16.82 o 
  -8   6  12        9.13       12.25     14.04 o 
  -7   6  12        1.62       -0.88     11.85 o 
  -6   6  12        7.06       20.74     12.77 o 
  -5   6  12        2.75       14.22     11.82 o 
  -4   6  12        3.96        8.71     11.90 o 
  -3   6  12        0.23       -9.60     10.69 o 
  -2   6  12        9.16       24.65     14.12 o 
  -1   6  12       83.88       88.16     13.57 o 
   0   6  12       28.72       26.95     11.60 o 
   1   6  12       22.27       30.44     11.46 o 
   2   6  12       77.50       61.13     15.84 o 
   3   6  12        5.73       13.36     13.65 o 
   4   6  12        8.99       15.26     13.26 o 
   5   6  12        0.11        4.82     16.89 o 
   6   6  12       18.46        5.94     13.98 o 
   7   6  12        8.87       23.97     16.91 o 
   8   6  12       15.22      -14.49     14.49 o 
   9   6  12        9.10       14.06     17.40 o 
  10   6  12        0.78      -16.14     16.14 o 
  -9   7  12       64.50       99.68     23.30 o 
  -8   7  12        2.80        9.08     15.23 o 
  -7   7  12        9.36       20.38     26.96 o 
  -6   7  12        8.23       18.01     13.70 o 
  -5   7  12        7.74       19.41     20.80 o 
  -4   7  12       22.21       26.02     12.90 o 
  -3   7  12        0.13        6.89     11.58 o 
  -2   7  12       17.18       30.14     12.51 o 
  -1   7  12        0.47        8.28     11.62 o 
   0   7  12        9.58       -4.61     11.05 o 
   1   7  12        0.14       -7.24     11.35 o 
   2   7  12        4.46       25.89     12.57 o 
   3   7  12        5.42       -4.07     15.23 o 
   4   7  12        0.09      -12.71     12.71 o 
   5   7  12        5.81       -1.49     19.12 o 
   6   7  12        0.83       -3.50     14.29 o 
   7   7  12        1.81       -0.82     16.93 o 
   8   7  12        3.36       -4.23     17.53 o 
  -5   8  12        0.54        2.66     18.82 o 
  -4   8  12        3.10       15.24     12.99 o 
  -3   8  12       20.38       27.35     13.40 o 
  -2   8  12        7.39        7.00     12.13 o 
  -1   8  12        0.71       -5.76     12.18 o 
   0   8  12        7.04        8.39     15.32 o 
   1   8  12        3.01       13.30     12.50 o 
   2   8  12       25.02       34.17     13.59 o 
   3   8  12       13.20       -1.03     15.60 o 
   4   8  12        0.24       -5.90     14.74 o 
 -13   0  13       11.99       13.43     27.39 o 
 -11   0  13       57.48       37.83     25.41 o 
  -9   0  13       42.62       31.64     24.76 o 
  -7   0  13       60.71       43.56     14.59 o 
  -5   0  13      162.21      153.19     15.03 o 
  -3   0  13       32.28       37.47     11.46 o 
  -1   0  13      321.55      309.32     18.47 o 
   1   0  13        0.91       -2.23      7.76 o 
   3   0  13       40.85       26.14      9.03 o 
   5   0  13      246.22      229.63     17.03 o 
   7   0  13      443.83      438.83     21.80 o 
   9   0  13       23.74       13.91     16.04 o 
  11   0  13       72.27       76.57     24.03 o 
  13   0  13       16.28       -0.30     71.92 o 
 -14   1  13        4.28        3.73     18.61 o 
 -13   1  13        0.05       -6.13     17.57 o 
 -12   1  13      108.75      139.18     46.53 o 
 -11   1  13       78.38       74.81     20.17 o 
 -10   1  13       13.12       23.15     13.03 o 
  -9   1  13        0.09       -0.56     10.95 o 
  -8   1  13       12.99        7.80     14.87 o 
  -7   1  13        4.29       -0.18      6.14 o 
  -6   1  13       56.61       42.90      7.47 o 
  -5   1  13      159.83      157.30     11.66 o 
  -4   1  13       26.74       13.19      7.49 o 
  -3   1  13        2.85       -3.00      6.34 o 
  -2   1  13       33.27       31.77      6.84 o 
  -1   1  13       47.89       42.10      6.55 o 
   0   1  13      116.37      133.56      7.98 o 
   1   1  13       58.10       63.62      7.16 o 
   2   1  13        0.08        1.11      6.16 o 
   3   1  13        3.81        2.53      6.53 o 
   4   1  13      204.47      255.42     12.18 o 
   5   1  13        0.04        2.68      7.58 o 
   6   1  13        0.78        4.84      7.28 o 
   7   1  13       35.74       37.38      8.78 o 
   8   1  13        3.21       -2.56     10.07 o 
   9   1  13       31.89       34.85     11.09 o 
  10   1  13       15.85       23.30     12.33 o 
  11   1  13       27.24       35.19     19.10 o 
  12   1  13        0.92       -4.96     22.92 o 
  13   1  13        0.10       -1.92     17.91 o 
 -14   2  13        2.25       -9.26     17.93 o 
 -13   2  13       21.94        7.48     30.79 o 
 -12   2  13        5.01       -0.42     16.46 o 
 -11   2  13        8.28        4.73     18.23 o 
 -10   2  13       34.46       29.37     13.48 o 
  -9   2  13        3.62       12.25     12.27 o 
  -8   2  13       74.79       91.11     13.30 o 
  -7   2  13       15.19       13.50      7.97 o 
  -6   2  13        0.67       -6.66      6.66 o 
  -5   2  13       11.52        2.34      7.51 o 
  -4   2  13       53.39       51.06      7.40 o 
  -3   2  13        1.54       10.13      7.49 o 
  -2   2  13      313.83      294.98     13.61 o 
  -1   2  13      307.29      312.03     12.14 o 
   0   2  13        1.11        0.64      6.80 o 
   1   2  13      240.62      239.34     11.91 o 
   2   2  13        6.80        4.61      7.62 o 
   3   2  13       10.47       11.11      7.78 o 
   4   2  13       45.10       40.54      9.04 o 
   5   2  13      247.07      262.43     15.67 o 
   6   2  13       40.98       34.77     10.97 o 
   7   2  13       19.81       23.72     10.23 o 
   8   2  13        5.88       -5.75      9.68 o 
   9   2  13       19.50       21.23     10.75 o 
  10   2  13       28.95       41.15     12.14 o 
  11   2  13        8.14       13.38     13.16 o 
  12   2  13        4.82       21.55     13.61 o 
  13   2  13        1.85       34.89     38.70 o 
 -13   3  13        8.32        9.10     22.66 o 
 -12   3  13        9.08        0.85     21.69 o 
 -11   3  13       25.25        2.91     15.56 o 
 -10   3  13        8.11        7.59     12.53 o 
  -9   3  13        4.33        3.12     11.14 o 
  -8   3  13       38.45       32.30     11.87 o 
  -7   3  13       36.42       39.24      7.93 o 
  -6   3  13        1.69        2.86      7.78 o 
  -5   3  13      203.83      182.73     15.07 o 
  -4   3  13        0.04       -4.16      7.16 o 
  -3   3  13      181.13      159.45     11.19 o 
  -2   3  13      406.97      354.22     21.91 o 
  -1   3  13      264.21      256.32     14.63 o 
   0   3  13       15.94        7.25      8.66 o 
   1   3  13      165.44      162.72     12.03 o 
   2   3  13        3.86        3.39      8.71 o 
   3   3  13       54.14       67.87     11.68 o 
   4   3  13        7.76       18.48     10.89 o 
   5   3  13        4.39        2.77     12.98 o 
   6   3  13      104.99      100.63     15.73 o 
   7   3  13      270.11      276.54     23.37 o 
   8   3  13       69.83       43.71     13.47 o 
   9   3  13       39.03       72.26     14.61 o 
  10   3  13      147.09      179.40     18.61 o 
  11   3  13        5.32       -1.49     18.55 o 
  12   3  13        0.30      -14.16     18.94 o 
 -13   4  13        0.19      -10.92     17.80 o 
 -12   4  13        7.95       13.59     17.28 o 
 -11   4  13        2.91        5.34     15.70 o 
 -10   4  13        0.63      -11.82     11.82 o 
  -9   4  13        0.03        4.55     11.77 o 
  -8   4  13       51.68       28.34     10.33 o 
  -7   4  13       15.85        5.34      9.34 o 
  -6   4  13        0.10        0.00      8.56 o 
  -5   4  13       16.40       18.07      8.92 o 
  -4   4  13       13.80        8.69      8.57 o 
  -3   4  13        2.27       -6.54      8.02 o 
  -2   4  13      625.75      617.89     20.78 o 
  -1   4  13       65.40       58.17     10.14 o 
   0   4  13        4.12       -4.54      8.33 o 
   1   4  13       78.53       84.85     11.75 o 
   2   4  13       16.94       18.35      9.79 o 
   3   4  13        1.43       13.61      9.78 o 
   4   4  13      179.14      195.86     28.22 o 
   5   4  13        0.05        5.79     11.79 o 
   6   4  13        3.99       11.46     16.22 o 
   7   4  13      139.92      132.75     17.44 o 
   8   4  13        2.02        1.95     11.63 o 
   9   4  13       18.96       33.80     13.24 o 
  10   4  13        2.23       -3.35     14.74 o 
  11   4  13        0.01        2.42     16.04 o 
  12   4  13        1.13      -15.04     23.87 o 
 -11   5  13        1.00      -15.90     31.68 o 
 -10   5  13        0.06      -11.28     17.86 o 
  -9   5  13       14.16       14.46     18.56 o 
  -8   5  13       56.76       69.59     15.80 o 
  -7   5  13        5.29       27.66     12.98 o 
  -6   5  13        0.60       -1.95     11.56 o 
  -5   5  13       21.04       16.44     12.82 o 
  -4   5  13      119.94      140.27     15.02 o 
  -3   5  13       18.94        6.84      7.68 o 
  -2   5  13      204.60      209.53     12.41 o 
  -1   5  13        1.45        3.27      7.61 o 
   0   5  13       65.31       64.08     13.47 o 
   1   5  13      144.29      134.31     11.25 o 
   2   5  13        0.10       -9.17      9.22 o 
   3   5  13      138.58      135.23     13.04 o 
   4   5  13        1.53       13.79     10.87 o 
   5   5  13        2.59       -2.28     10.71 o 
   6   5  13        0.96       17.24     27.91 o 
   7   5  13       13.54       26.57     20.32 o 
   8   5  13       32.06       17.11     19.61 o 
   9   5  13       25.74       30.83     24.21 o 
  10   5  13       18.57       55.11     22.21 o 
 -10   6  13        6.22       14.00     21.45 o 
  -9   6  13        0.00        0.72     31.90 o 
  -8   6  13        0.95       14.52     15.13 o 
  -7   6  13        3.46       23.23     14.57 o 
  -6   6  13        1.46       14.95     12.83 o 
  -5   6  13        0.76      -11.16     11.16 o 
  -4   6  13        6.75        0.39     11.78 o 
  -3   6  13       27.04       39.24     21.21 o 
  -2   6  13        0.30        1.31     11.35 o 
  -1   6  13        7.21       14.39     11.29 o 
   0   6  13        1.17       11.86     11.87 o 
   1   6  13       20.98       33.29     18.86 o 
   2   6  13       12.58        5.64     11.46 o 
   3   6  13        4.01        9.57     24.30 o 
   4   6  13        8.30        9.12     14.08 o 
   5   6  13       15.01      -11.13     18.37 o 
   6   6  13        8.86        5.05     14.49 o 
   7   6  13       28.66       52.23     22.76 o 
   8   6  13        7.86       18.59     18.08 o 
   9   6  13        0.28       -7.67     28.71 o 
  -8   7  13        0.20       -4.00     18.99 o 
  -7   7  13        3.73       22.74     15.97 o 
  -6   7  13        2.00       13.31     14.27 o 
  -5   7  13        2.27      -10.76     19.42 o 
  -4   7  13        1.15       11.20     13.15 o 
  -3   7  13        0.53       11.20     12.51 o 
  -2   7  13        0.95       -7.76     11.50 o 
  -1   7  13       19.47       21.78     12.56 o 
   0   7  13        8.63       35.67     13.88 o 
   1   7  13       23.16       20.63     12.71 o 
   2   7  13       27.05       20.88     13.19 o 
   3   7  13        0.45        9.43     17.05 o 
   4   7  13        4.46       18.12     15.59 o 
   5   7  13        0.64        9.85     15.28 o 
   6   7  13        0.45       -6.03     16.82 o 
   7   7  13        1.63        5.05     17.35 o 
  -4   8  13        8.82       11.21     14.41 o 
  -3   8  13        5.24       18.56     14.21 o 
  -2   8  13        2.27        6.75     13.26 o 
  -1   8  13        0.59       20.69     13.59 o 
   0   8  13        0.02        8.14     12.85 o 
   1   8  13       11.57        8.45     15.19 o 
   2   8  13       69.20       95.42     16.83 o 
   3   8  13        0.02       -4.97     13.12 o 
 -14   0  14        2.91      -17.28     26.70 o 
 -12   0  14       12.27       13.35     25.53 o 
 -10   0  14        0.48      -14.61     21.44 o 
  -8   0  14       31.20       52.73     17.07 o 
  -6   0  14      186.35      181.10     38.62 o 
  -4   0  14        1.93        0.38     12.70 o 
  -2   0  14        0.52       13.18     10.23 o 
   0   0  14        3.27        8.44      9.26 o 
   2   0  14        0.16       -4.15     10.39 o 
   4   0  14        9.26        4.01     11.10 o 
   6   0  14        0.75        7.31     11.70 o 
   8   0  14        0.60       -7.76     13.91 o 
  10   0  14      126.25      150.03     36.17 o 
  12   0  14        0.23      -11.36     29.92 o 
 -14   1  14        0.39       -1.13     19.10 o 
 -13   1  14        7.49       14.93     19.58 o 
 -12   1  14       48.94       57.31     20.41 o 
 -11   1  14       29.80       37.63     18.72 o 
 -10   1  14       20.20       26.76     18.01 o 
  -9   1  14        6.29       10.97     12.73 o 
  -8   1  14       25.52       38.91     13.40 o 
  -7   1  14       11.66       34.30     12.86 o 
  -6   1  14       34.12       28.56      7.54 o 
  -5   1  14        4.62        7.45      8.51 o 
  -4   1  14       24.35       21.60      8.60 o 
  -3   1  14       65.07       57.54      9.50 o 
  -2   1  14      215.43      243.18     13.25 o 
  -1   1  14        2.13        1.87      7.05 o 
   0   1  14      109.77      119.17     10.98 o 
   1   1  14       34.29       35.62      7.96 o 
   2   1  14      189.40      183.33     10.31 o 
   3   1  14        4.95       -0.69      7.43 o 
   4   1  14       10.31       -3.77      7.89 o 
   5   1  14        0.01       -7.22      8.73 o 
   6   1  14        3.70        1.88      9.03 o 
   7   1  14        9.66       -1.75     10.00 o 
   8   1  14       86.02       89.61     12.62 o 
   9   1  14       47.02       59.90     18.19 o 
  10   1  14       62.88       72.98     14.58 o 
  11   1  14        7.98       11.18     16.21 o 
  12   1  14        0.01      -16.11     17.33 o 
  13   1  14        3.98       16.15     17.46 o 
 -13   2  14        5.46       15.42     19.15 o 
 -12   2  14       25.69       30.83     18.55 o 
 -11   2  14       20.35       10.31     17.26 o 
 -10   2  14       18.01       -3.81     13.15 o 
  -9   2  14        5.50       -1.87     12.53 o 
  -8   2  14        6.38      -10.84     10.84 o 
  -7   2  14        0.27      -10.14     10.14 o 
  -6   2  14      102.39      121.44     10.92 o 
  -5   2  14        1.54       -2.90      7.95 o 
  -4   2  14       49.31       58.20      9.37 o 
  -3   2  14        1.68       -2.79      9.36 o 
  -2   2  14      156.61      159.14     11.87 o 
  -1   2  14      696.18      679.59     19.32 o 
   0   2  14      401.53      409.99     15.40 o 
   1   2  14      154.88      155.77     11.00 o 
   2   2  14        0.83       -0.99      7.75 o 
   3   2  14        0.13        0.93      8.19 o 
   4   2  14       27.67       28.29     10.46 o 
   5   2  14       43.02       17.71     11.96 o 
   6   2  14       12.21       -3.12     11.68 o 
   7   2  14        9.24       -1.63     10.76 o 
   8   2  14       46.10       31.77     11.05 o 
   9   2  14        3.14       11.30     11.40 o 
  10   2  14       35.39       36.54     12.29 o 
  11   2  14       15.47       36.89     21.89 o 
  12   2  14        0.35        3.51     31.40 o 
 -13   3  14        0.40      -20.76     20.76 o 
 -12   3  14        1.94       -5.46     21.36 o 
 -11   3  14        1.65        1.35     15.75 o 
 -10   3  14        4.53       14.17     25.85 o 
  -9   3  14       61.10       63.34     18.20 o 
  -8   3  14        2.89        0.29     12.46 o 
  -7   3  14       17.46       13.65      8.98 o 
  -6   3  14       44.29       43.99      9.77 o 
  -5   3  14       77.28       83.46     12.22 o 
  -4   3  14       85.56       75.36     10.97 o 
  -3   3  14      221.65      186.29     12.33 o 
  -2   3  14        0.00       -8.90      8.90 o 
  -1   3  14       63.12       74.12     11.60 o 
   0   3  14       59.12       52.34     11.84 o 
   1   3  14        2.80       -4.65     10.17 o 
   2   3  14        0.88       -9.80      9.80 o 
   3   3  14        6.57       13.74     10.30 o 
   4   3  14        0.65        7.14     10.80 o 
   5   3  14        2.13       19.26     11.43 o 
   6   3  14      124.36      151.75     22.53 o 
   7   3  14       39.46       28.91     14.95 o 
   8   3  14        0.45       19.43     12.40 o 
   9   3  14       23.24       19.19     13.62 o 
  10   3  14        0.03       -4.35     14.86 o 
  11   3  14        3.23      -11.09     16.66 o 
  12   3  14        0.34       23.69     18.56 o 
 -12   4  14        0.32      -11.21     17.28 o 
 -11   4  14        4.19        9.40     15.28 o 
 -10   4  14        3.83        8.67     15.27 o 
  -9   4  14       10.44        8.38     12.95 o 
  -8   4  14        0.51       -3.06     12.30 o 
  -7   4  14       65.62       82.54     12.30 o 
  -6   4  14       21.85       18.30      9.98 o 
  -5   4  14      107.79      100.41     11.90 o 
  -4   4  14       74.87       81.96     11.50 o 
  -3   4  14      108.71      131.08     12.30 o 
  -2   4  14        9.92        7.84     10.58 o 
  -1   4  14       91.15       97.59     11.45 o 
   0   4  14       18.23       17.26     10.88 o 
   1   4  14        2.16        2.30     10.05 o 
   2   4  14       12.38       -3.87     10.08 o 
   3   4  14       62.49       55.28     11.65 o 
   4   4  14       34.68       45.52     13.37 o 
   5   4  14       58.60       63.67     25.15 o 
   6   4  14       96.98      109.81     16.80 o 
   7   4  14       15.16       12.61     13.96 o 
   8   4  14        1.64        8.81     18.11 o 
   9   4  14       24.32       22.65     18.37 o 
  10   4  14        3.41        0.89     16.17 o 
  11   4  14        4.99       20.26     16.94 o 
 -11   5  14        0.01        3.08     25.90 o 
 -10   5  14        0.00       14.65     26.58 o 
  -9   5  14       18.91       33.29     28.81 o 
  -8   5  14        7.41       -2.54     17.92 o 
  -7   5  14        0.30        4.89      8.40 o 
  -6   5  14       22.96       25.90      9.34 o 
  -5   5  14       12.22       18.99      9.03 o 
  -4   5  14        1.50       18.96      8.68 o 
  -3   5  14       20.99       22.86     10.40 o 
  -2   5  14       26.09       32.30      9.11 o 
  -1   5  14       10.38        9.46      9.00 o 
   0   5  14        1.43       11.72      8.54 o 
   1   5  14       42.79       41.58     10.91 o 
   2   5  14        3.90       -5.87      8.23 o 
   3   5  14       17.60       22.18      9.46 o 
   4   5  14       45.81       29.91     10.74 o 
   5   5  14        1.65       10.54     19.90 o 
   6   5  14        0.19      -13.17     13.40 o 
   7   5  14       15.73       26.41     13.92 o 
   8   5  14       21.57       10.51     23.97 o 
   9   5  14       16.90       33.91     17.80 o 
  10   5  14       12.52       23.97     16.36 o 
  -9   6  14        4.86      -19.95     19.95 o 
  -8   6  14        8.80       42.68     21.12 o 
  -7   6  14        9.20       20.25     14.61 o 
  -6   6  14        1.32       -6.93     13.21 o 
  -5   6  14        7.44        5.34     13.00 o 
  -4   6  14        2.78        3.54     12.59 o 
  -3   6  14        2.69        7.96     12.55 o 
  -2   6  14        3.39        5.28     12.46 o 
  -1   6  14       84.38       61.39     14.41 o 
   0   6  14      145.08      171.73     18.45 o 
   1   6  14        4.06        6.75     12.66 o 
   2   6  14       19.53       43.17     14.55 o 
   3   6  14        2.77        5.89     12.51 o 
   4   6  14        3.28       -1.67     15.25 o 
   5   6  14        8.63       22.17     17.08 o 
   6   6  14       47.26       64.26     18.86 o 
   7   6  14       29.54       27.24     19.02 o 
   8   6  14        4.50      -11.50     17.03 o 
  -7   7  14        3.50       28.03     20.42 o 
  -6   7  14        0.35       -7.95     14.15 o 
  -5   7  14       20.56       51.99     16.51 o 
  -4   7  14       32.90       38.44     25.05 o 
  -3   7  14        0.00       10.98     14.00 o 
  -2   7  14        9.24        8.59     13.71 o 
  -1   7  14        0.33       14.65     12.70 o 
   0   7  14        2.41        2.58     12.45 o 
   1   7  14        6.74       17.88     15.59 o 
   2   7  14       15.64       33.03     14.15 o 
   3   7  14       21.40       18.26     13.78 o 
   4   7  14        0.03       11.55     13.52 o 
   5   7  14        0.50      -15.81     15.81 o 
   6   7  14        0.02       -5.50     21.65 o 
 -13   0  15        4.87       14.57     26.42 o 
 -11   0  15        3.58       25.94     27.27 o 
  -9   0  15       57.41       49.89     27.39 o 
  -7   0  15       24.64        6.04     14.29 o 
  -5   0  15       32.96       24.29     14.37 o 
  -3   0  15       34.77       48.95     15.63 o 
  -1   0  15      105.00       99.54     13.89 o 
   1   0  15      213.37      244.58     28.31 o 
   3   0  15        7.97       -0.20     15.06 o 
   5   0  15       15.61       19.53     14.17 o 
   7   0  15      212.84      175.21     20.66 o 
   9   0  15       26.08       28.10     23.02 o 
  11   0  15       15.97       14.78     22.80 o 
 -13   1  15        0.81        0.62     19.50 o 
 -12   1  15       21.06       11.38     19.27 o 
 -11   1  15       81.76       52.61     21.06 o 
 -10   1  15        0.63       -8.44     16.38 o 
  -9   1  15       14.85       40.13     18.64 o 
  -8   1  15       51.02       53.51     15.03 o 
  -7   1  15       17.46        8.95     17.12 o 
  -6   1  15        0.01       -7.67      7.67 o 
  -5   1  15        5.69        8.91     12.02 o 
  -4   1  15        2.88       -0.01      9.53 o 
  -3   1  15       16.91       10.01     10.13 o 
  -2   1  15        4.43        5.60      8.36 o 
  -1   1  15       42.23       51.34      9.50 o 
   0   1  15       75.09       66.06      9.28 o 
   1   1  15      101.56      105.68     11.19 o 
   2   1  15       51.86       62.93      9.84 o 
   3   1  15       17.02       18.40      9.46 o 
   4   1  15       21.97       36.81     10.41 o 
   5   1  15       38.76       40.91     11.58 o 
   6   1  15        1.24      -10.85     10.85 o 
   7   1  15        4.47       -0.07     11.80 o 
   8   1  15        0.00       -3.17     10.89 o 
   9   1  15       41.12       31.73     13.68 o 
  10   1  15        1.77       -0.47     15.55 o 
  11   1  15        1.08       -4.44     31.19 o 
  12   1  15       11.30        0.20     28.48 o 
 -13   2  15        0.21      -19.46     19.46 o 
 -12   2  15       20.10        8.01     18.52 o 
 -11   2  15        3.30       -1.76     17.01 o 
 -10   2  15       19.15        3.30     16.02 o 
  -9   2  15        5.02      -12.33     12.83 o 
  -8   2  15       16.33       12.99     12.88 o 
  -7   2  15        2.94       -5.56     12.45 o 
  -6   2  15       13.49       23.65     10.36 o 
  -5   2  15        0.03       -2.93      7.66 o 
  -4   2  15       30.33       30.69     11.03 o 
  -3   2  15       40.36       42.11     11.28 o 
  -2   2  15      169.95      165.47     13.99 o 
  -1   2  15        2.53       10.23     10.56 o 
   0   2  15        6.64       14.63      9.91 o 
   1   2  15        1.38       -5.50     10.14 o 
   2   2  15        0.32       -1.19      9.89 o 
   3   2  15       39.53       59.04     11.70 o 
   4   2  15       28.42       17.29     12.24 o 
   5   2  15      124.28      133.63     16.25 o 
   6   2  15       54.95       39.34     14.20 o 
   7   2  15       68.78       29.64     14.44 o 
   8   2  15       34.26       25.40     12.64 o 
   9   2  15        0.02       -7.30     11.45 o 
  10   2  15        5.09      -12.47     20.70 o 
  11   2  15        2.16       -6.40     29.92 o 
  12   2  15        3.02      -22.44     22.60 o 
 -12   3  15        0.89        5.75     23.02 o 
 -11   3  15        0.81        3.32     20.68 o 
 -10   3  15        0.01        2.91     16.13 o 
  -9   3  15        0.29        1.23     15.24 o 
  -8   3  15       20.38        4.38     22.76 o 
  -7   3  15        1.43       -4.90     12.74 o 
  -6   3  15        0.21        8.34      9.67 o 
  -5   3  15       24.47       19.59     11.24 o 
  -4   3  15        0.92        3.03      9.00 o 
  -3   3  15       55.70       61.58     11.00 o 
  -2   3  15        5.93       14.71     11.29 o 
  -1   3  15       18.02       22.95     12.71 o 
   0   3  15        0.05      -10.38     10.47 o 
   1   3  15        1.27      -10.36     10.36 o 
   2   3  15        0.06        3.23     13.98 o 
   3   3  15        0.00       -4.13     10.44 o 
   4   3  15       63.58       76.23     13.65 o 
   5   3  15       86.27       99.99     17.14 o 
   6   3  15       20.00        0.27     13.64 o 
   7   3  15       16.87       -5.24     14.45 o 
   8   3  15       40.13       29.61     15.95 o 
   9   3  15        9.78        8.41     14.03 o 
  10   3  15        5.24       16.63     35.70 o 
  11   3  15        8.94       10.30     17.46 o 
 -11   4  15        2.90       -5.58     15.32 o 
 -10   4  15        0.00       11.62     16.13 o 
  -9   4  15        0.00       -5.34     14.64 o 
  -8   4  15       85.84       60.64     16.97 o 
  -7   4  15        9.25       -4.48     12.44 o 
  -6   4  15        0.00       -4.17      9.26 o 
  -5   4  15       18.27       15.90      9.76 o 
  -4   4  15       37.54       27.35     15.86 o 
  -3   4  15       14.97        5.19     10.34 o 
  -2   4  15      168.53      158.97     13.65 o 
  -1   4  15        0.21       -2.91     10.45 o 
   0   4  15        4.04       26.77     11.44 o 
   1   4  15        3.43       -5.45     11.69 o 
   2   4  15        3.93        0.20     10.56 o 
   3   4  15        4.63       12.63     11.09 o 
   4   4  15        1.90        7.19     11.36 o 
   5   4  15        2.93       10.18     11.75 o 
   6   4  15        9.01       32.99     14.87 o 
   7   4  15        1.46        0.04     26.06 o 
   8   4  15       45.99       64.51     27.09 o 
   9   4  15       43.41       24.72     26.05 o 
  10   4  15        3.59       -0.72     25.91 o 
 -10   5  15       12.80       18.33     28.36 o 
  -9   5  15        2.14        5.99     27.43 o 
  -8   5  15        0.62      -17.39     17.39 o 
  -7   5  15        0.00       -8.91     11.04 o 
  -6   5  15        0.08       -4.58     14.89 o 
  -5   5  15       26.51       34.77     10.28 o 
  -4   5  15       12.72       14.78     11.22 o 
  -3   5  15        0.65       22.91     13.76 o 
  -2   5  15       21.43       15.38      9.38 o 
  -1   5  15       13.05       13.77      9.07 o 
   0   5  15        0.58        9.39     13.86 o 
   1   5  15        7.89       17.93      9.50 o 
   2   5  15       42.42       71.34     11.34 o 
   3   5  15        5.71        1.94     10.90 o 
   4   5  15       10.51       12.71     15.05 o 
   5   5  15       13.91       21.42     11.98 o 
   6   5  15        0.90       28.51     33.70 o 
   7   5  15       16.68       55.66     27.35 o 
   8   5  15       11.09       17.73     15.10 o 
   9   5  15        4.97       19.14     18.90 o 
  -8   6  15       19.16        8.98     21.50 o 
  -7   6  15        7.84       15.41     19.80 o 
  -6   6  15        1.52       13.76     14.79 o 
  -5   6  15        3.67       17.29     13.70 o 
  -4   6  15        4.67       18.23     14.17 o 
  -3   6  15        2.66       11.15     13.14 o 
  -2   6  15       22.15       10.74     13.61 o 
  -1   6  15        1.70       12.33     13.28 o 
   0   6  15        1.19        3.92     17.74 o 
   1   6  15       31.75       16.14     15.62 o 
   2   6  15       18.42       22.74     14.04 o 
   3   6  15        0.64       -9.15     12.77 o 
   4   6  15       17.51        6.97     13.26 o 
   5   6  15        0.81        8.41     14.20 o 
   6   6  15        2.89       26.38     18.16 o 
   7   6  15        4.30       23.18     19.64 o 
  -5   7  15       40.79       49.94     16.56 o 
  -4   7  15        0.27       13.33     14.96 o 
  -3   7  15       17.46       30.18     15.46 o 
  -2   7  15        0.30       -3.03     13.77 o 
  -1   7  15        0.83        1.12     18.48 o 
   0   7  15        0.07        9.98     13.91 o 
   1   7  15       37.74       46.49     16.12 o 
   2   7  15        6.21       22.06     20.27 o 
   3   7  15        0.05        4.97     14.10 o 
   4   7  15        1.88       19.16     15.04 o 
 -12   0  16        0.41      -15.17     24.16 o 
 -10   0  16        0.26      -21.69     21.69 o 
  -8   0  16        0.11      -10.36     22.90 o 
  -6   0  16       51.02       29.59     16.57 o 
  -4   0  16       21.92       21.72     15.61 o 
  -2   0  16       69.80       54.00     14.75 o 
   0   0  16       14.51       23.38     14.00 o 
   2   0  16        0.32       -4.16     11.38 o 
   4   0  16        0.04      -12.89     12.89 o 
   6   0  16       13.48       12.89     15.06 o 
   8   0  16        0.42       -8.01     21.08 o 
  10   0  16       46.78       19.00     46.77 o 
 -12   1  16        0.12       19.68     19.71 o 
 -11   1  16       15.91       31.86     20.44 o 
 -10   1  16        1.52       -6.92     16.43 o 
  -9   1  16       10.50       18.65     17.97 o 
  -8   1  16        0.76      -11.20     16.93 o 
  -7   1  16        8.37        0.50     12.94 o 
  -6   1  16       34.49       30.69     13.31 o 
  -5   1  16       50.58       27.08     16.52 o 
  -4   1  16       20.58       25.52     13.00 o 
  -3   1  16       20.61       24.18     11.04 o 
  -2   1  16        3.99        4.03      9.74 o 
  -1   1  16        5.08        3.27      9.32 o 
   0   1  16       31.02       37.16     10.64 o 
   1   1  16        0.90        4.72      9.71 o 
   2   1  16        9.06       14.06      9.90 o 
   3   1  16       10.13       -7.90      9.07 o 
   4   1  16        2.93       -6.10     13.06 o 
   5   1  16       62.39       38.15     12.90 o 
   6   1  16       41.93       27.28     12.80 o 
   7   1  16       13.77       17.59     13.09 o 
   8   1  16      218.91      214.19     17.94 o 
   9   1  16       29.04       36.78     23.61 o 
  10   1  16        7.78       -6.27     18.20 o 
  11   1  16        0.02      -19.60     33.52 o 
 -12   2  16        0.00      -17.28     18.27 o 
 -11   2  16        2.81        5.18     18.59 o 
 -10   2  16        9.99        0.76     35.36 o 
  -9   2  16        0.05      -10.78     13.56 o 
  -8   2  16        1.16       -1.40     12.88 o 
  -7   2  16        0.14        3.87     19.84 o 
  -6   2  16        0.08        2.95     12.21 o 
  -5   2  16        0.23       -8.69      8.69 o 
  -4   2  16        6.23        4.31     11.97 o 
  -3   2  16       55.09       35.78     12.92 o 
  -2   2  16      226.88      199.70     17.38 o 
  -1   2  16       20.15       -5.89     11.84 o 
   0   2  16       38.38       49.11     16.52 o 
   1   2  16       29.78       23.63     14.57 o 
   2   2  16        0.80       -7.21     12.75 o 
   3   2  16        0.72       -9.12     15.25 o 
   4   2  16      199.57      224.89     18.84 o 
   5   2  16       51.50       46.85     14.45 o 
   6   2  16       11.72       35.19     15.63 o 
   7   2  16       15.66       29.83     19.25 o 
   8   2  16        9.64       15.04     16.46 o 
   9   2  16       58.88       72.18     19.51 o 
  10   2  16        1.32        8.68     28.71 o 
  11   2  16        4.48       53.74     33.87 o 
 -11   3  16        8.90      -17.76     21.04 o 
 -10   3  16        0.67      -16.69     16.69 o 
  -9   3  16       14.23       21.54     17.56 o 
  -8   3  16        0.54      -11.11     14.51 o 
  -7   3  16        1.17        5.83     20.53 o 
  -6   3  16      111.06      121.27     14.81 o 
  -5   3  16       38.95       26.28     17.33 o 
  -4   3  16       14.33       15.90     11.71 o 
  -3   3  16       48.36       54.45     11.38 o 
  -2   3  16      196.13      167.74     16.70 o 
  -1   3  16       77.69       71.94     14.38 o 
   0   3  16        1.74      -10.56     10.56 o 
   1   3  16        1.53        8.97     12.04 o 
   2   3  16        5.07       14.16     13.76 o 
   3   3  16        4.18       -6.91     13.30 o 
   4   3  16        6.87       24.52     17.75 o 
   5   3  16       37.78       56.55     16.38 o 
   6   3  16      101.11      108.55     18.44 o 
   7   3  16       34.23       40.31     16.77 o 
   8   3  16        0.45        1.93     15.76 o 
   9   3  16        0.38       -3.08     15.73 o 
  10   3  16       34.81       54.22     19.36 o 
 -10   4  16        1.35       12.44     16.48 o 
  -9   4  16        0.26       -8.95     17.34 o 
  -8   4  16        0.07        0.65     15.17 o 
  -7   4  16        8.64       20.36     16.44 o 
  -6   4  16        5.06       -6.29     14.89 o 
  -5   4  16        4.42       -7.01     13.18 o 
  -4   4  16       52.01       67.95     13.80 o 
  -3   4  16       24.40       11.04      9.81 o 
  -2   4  16        0.00        4.71      9.72 o 
  -1   4  16       49.99       57.54     14.15 o 
   0   4  16        6.35       -0.24     11.48 o 
   1   4  16       19.83       31.28     12.64 o 
   2   4  16       31.45       53.28     13.47 o 
   3   4  16        1.15       21.49     16.60 o 
   4   4  16        9.73        0.75     14.51 o 
   5   4  16        5.16        2.31     13.62 o 
   6   4  16       14.62       -3.48     21.88 o 
   7   4  16        2.17        3.74     14.99 o 
   8   4  16        0.45       15.89     19.61 o 
   9   4  16        1.34       31.89     22.02 o 
  -9   5  16        3.30       10.96     13.03 o 
  -8   5  16        1.09      -12.04     12.04 o 
  -7   5  16        6.00      -12.31     12.31 o 
  -6   5  16        0.55        7.03     11.02 o 
  -5   5  16        0.76       -9.57      9.57 o 
  -4   5  16       17.12       32.80     10.38 o 
  -3   5  16        0.14       13.16      9.92 o 
  -2   5  16        0.16       12.87      9.54 o 
  -1   5  16        7.45       18.03      9.82 o 
   0   5  16       37.73       51.16     15.19 o 
   1   5  16       22.52       24.97     13.27 o 
   2   5  16        5.26       10.41     10.23 o 
   3   5  16        5.50       21.07     11.67 o 
   4   5  16        1.33       -6.72     15.06 o 
   5   5  16       19.74       11.42     13.65 o 
   6   5  16        0.90       16.28     14.02 o 
   7   5  16        0.64       14.61     15.01 o 
   8   5  16       20.78       20.96     19.78 o 
  -7   6  16        1.36      -19.43     19.43 o 
  -6   6  16        1.52       14.53     16.05 o 
  -5   6  16        3.26       -0.66     15.55 o 
  -4   6  16       25.65       33.13     16.34 o 
  -3   6  16        6.57       15.80     14.49 o 
  -2   6  16        0.00        9.01     13.54 o 
  -1   6  16        5.67       11.36     13.54 o 
   0   6  16       14.44       12.45     14.17 o 
   1   6  16       13.85       17.06     14.81 o 
   2   6  16        0.00        0.78     14.43 o 
   3   6  16       39.58       33.45     15.92 o 
   4   6  16        2.20        8.91     17.21 o 
   5   6  16        7.86       10.30     17.84 o 
   6   6  16        0.98       -0.71     17.69 o 
  -3   7  16        0.24        4.33     15.52 o 
  -2   7  16        9.07       17.18     15.63 o 
  -1   7  16        0.55        9.00     14.64 o 
   0   7  16        0.02       24.81     22.96 o 
   1   7  16        7.78       13.16     15.13 o 
   2   7  16        0.82       11.37     24.08 o 
 -11   0  17        9.72       36.78     30.06 o 
  -9   0  17        1.38      -25.37     25.37 o 
  -7   0  17        2.28      -11.41     21.65 o 
  -5   0  17       32.30       42.24     26.02 o 
  -3   0  17        8.31        6.93     16.34 o 
  -1   0  17        8.65      -11.81     14.64 o 
   1   0  17       52.69       26.02     17.19 o 
   3   0  17       18.15       14.01     15.34 o 
   5   0  17        9.99       -8.46     15.02 o 
   7   0  17       64.94       42.98     23.67 o 
   9   0  17        4.47      -20.85     23.76 o 
  11   0  17        0.06       24.86     40.70 o 
 -12   1  17        5.87      -10.68     19.31 o 
 -11   1  17        1.03       17.22     19.94 o 
 -10   1  17        2.38        3.94     18.69 o 
  -9   1  17        6.75        1.13     17.56 o 
  -8   1  17        0.70        0.30     18.91 o 
  -7   1  17        7.55       17.94     18.53 o 
  -6   1  17        0.58      -11.87     13.36 o 
  -5   1  17        3.37       -5.45     16.29 o 
  -4   1  17        4.07       -0.35     12.57 o 
  -3   1  17        4.95      -12.71     12.92 o 
  -2   1  17       69.51       50.31     13.79 o 
  -1   1  17      228.68      227.35     19.84 o 
   0   1  17        1.19       17.60     12.75 o 
   1   1  17        2.62       -3.39     11.91 o 
   2   1  17        4.19        7.06     12.86 o 
   3   1  17        4.85      -10.90     10.90 o 
   4   1  17        3.15        1.28     12.14 o 
   5   1  17      121.86      100.91     17.42 o 
   6   1  17       14.70       14.26     13.19 o 
   7   1  17       17.75       36.15     13.98 o 
   8   1  17        5.71      -10.74     15.90 o 
   9   1  17        5.64        2.57     18.66 o 
  10   1  17       16.48       15.69     17.92 o 
 -11   2  17        0.85      -15.67     19.12 o 
 -10   2  17       18.05      -17.62     17.62 o 
  -9   2  17       19.64       31.47     20.26 o 
  -8   2  17        7.12       -0.72     13.34 o 
  -7   2  17        0.16       -1.36     13.57 o 
  -6   2  17       12.69       -1.76     13.42 o 
  -5   2  17       15.99       13.02     10.82 o 
  -4   2  17        4.65        8.62     13.51 o 
  -3   2  17        4.24        3.59     12.81 o 
  -2   2  17       30.57       26.74     16.11 o 
  -1   2  17        3.67       -5.84     12.37 o 
   0   2  17       97.40       90.26     15.39 o 
   1   2  17       12.27      -10.01     12.47 o 
   2   2  17       18.07       -3.12     12.70 o 
   3   2  17       55.58       60.40     15.56 o 
   4   2  17        4.45       -8.01     17.87 o 
   5   2  17        9.48       13.23     21.13 o 
   6   2  17       77.91      102.70     19.08 o 
   7   2  17       89.08       95.44     20.16 o 
   8   2  17       10.72       15.24     17.21 o 
   9   2  17        2.82      -17.27     17.27 o 
  10   2  17        0.56        1.22     32.47 o 
 -11   3  17        6.75       12.38     25.90 o 
 -10   3  17        0.12        0.04     22.94 o 
  -9   3  17        5.98       25.99     20.37 o 
  -8   3  17       15.01        3.65     16.78 o 
  -7   3  17        0.22       -9.29     15.11 o 
  -6   3  17        1.87        0.52     15.05 o 
  -5   3  17        1.39       -9.99     10.97 o 
  -4   3  17        3.65      -12.52     12.52 o 
  -3   3  17       12.48       19.14     11.96 o 
  -2   3  17       51.99       36.51     15.80 o 
  -1   3  17       13.70      -11.86     13.72 o 
   0   3  17       41.22       71.62     20.81 o 
   1   3  17        1.19       -4.40     13.75 o 
   2   3  17        0.46        1.26     14.49 o 
   3   3  17       23.24       26.74     16.20 o 
   4   3  17       16.08        1.09     15.06 o 
   5   3  17       20.23       56.13     17.58 o 
   6   3  17        0.32       20.34     16.64 o 
   7   3  17        0.30        3.99     16.51 o 
   8   3  17        0.33        7.70     16.88 o 
   9   3  17        3.99       16.61     20.29 o 
 -10   4  17        6.39       -4.17     20.15 o 
  -9   4  17        0.50        6.53     17.02 o 
  -8   4  17        0.06       -1.13     16.51 o 
  -7   4  17        2.50      -12.50     15.77 o 
  -6   4  17        0.15      -14.48     14.48 o 
  -5   4  17       90.17       98.21     14.79 o 
  -4   4  17      117.23      110.94     15.07 o 
  -3   4  17        4.19       -0.56     10.75 o 
  -2   4  17        6.02        5.79     10.99 o 
  -1   4  17        5.88        1.09     12.73 o 
   0   4  17       94.53      111.79     18.61 o 
   1   4  17        4.85      -10.62     13.35 o 
   2   4  17        5.46       -3.13     18.50 o 
   3   4  17        6.45        8.48     14.39 o 
   4   4  17       11.62       26.50     17.09 o 
   5   4  17        6.44       18.05     18.07 o 
   6   4  17        9.39        7.87     20.46 o 
   7   4  17        0.91       -8.49     15.62 o 
   8   4  17        9.43       48.52     22.29 o 
  -8   5  17        0.01      -14.90     17.05 o 
  -7   5  17        5.88        6.99     13.94 o 
  -6   5  17        0.04       -3.15     13.96 o 
  -5   5  17        4.64       -7.22     11.17 o 
  -4   5  17        6.63        2.69     11.11 o 
  -3   5  17        2.43       16.05     10.63 o 
  -2   5  17       49.54       40.74     11.77 o 
  -1   5  17       14.66       19.50     10.33 o 
   0   5  17        1.61       17.76     10.58 o 
   1   5  17        0.08        4.11     15.73 o 
   2   5  17       16.12        4.46     11.61 o 
   3   5  17        3.64        1.18     23.23 o 
   4   5  17       24.14       13.90     24.97 o 
   5   5  17        2.98      -12.48     16.74 o 
   6   5  17        0.44       -7.29     18.59 o 
   7   5  17       35.40       11.95     25.61 o 
  -5   6  17        0.00        2.92     16.71 o 
  -4   6  17        9.53       28.23     22.32 o 
  -3   6  17       25.49       22.92     15.99 o 
  -2   6  17        0.26       11.10     21.33 o 
  -1   6  17       26.89       39.50     15.81 o 
   0   6  17        0.35       11.88     14.32 o 
   1   6  17        7.49       13.26     17.48 o 
   2   6  17        2.99        8.98     18.11 o 
   3   6  17        7.55       21.85     18.78 o 
   4   6  17        1.47       24.07     17.71 o 
 -10   0  18       16.22       22.42     28.48 o 
  -8   0  18        4.26        8.98     27.39 o 
  -6   0  18       29.48       12.46     28.12 o 
  -4   0  18       20.77       25.77     25.45 o 
  -2   0  18        5.53      -11.39     21.67 o 
   0   0  18      196.30      261.78     27.12 o 
   2   0  18        0.09      -10.45     14.72 o 
   4   0  18       36.42       17.11     24.13 o 
   6   0  18       18.79       -6.29     36.27 o 
   8   0  18       19.26       60.63     26.60 o 
  10   0  18       31.21       24.26     45.38 o 
 -11   1  18        1.66       15.45     19.90 o 
 -10   1  18        0.01      -12.87     19.27 o 
  -9   1  18        4.37        4.87     19.31 o 
  -8   1  18       11.65       -3.34     20.86 o 
  -7   1  18       38.02       40.14     20.64 o 
  -6   1  18        0.12      -17.03     17.03 o 
  -5   1  18        0.71      -13.10     13.10 o 
  -4   1  18        0.17       -2.18     13.99 o 
  -3   1  18        3.17        5.00     14.98 o 
  -2   1  18       20.67       24.67     15.41 o 
  -1   1  18        9.47       14.00     13.81 o 
   0   1  18        0.74      -12.56     12.56 o 
   1   1  18        1.91       -4.71     12.74 o 
   2   1  18        3.13      -15.02     15.02 o 
   3   1  18       22.78       32.43     15.16 o 
   4   1  18        9.55      -10.61     12.44 o 
   5   1  18        0.01        7.53     14.21 o 
   6   1  18        6.67       -2.76     13.46 o 
   7   1  18        1.70      -16.23     16.23 o 
   8   1  18        0.00      -12.85     20.57 o 
   9   1  18        7.74       48.27     19.32 o 
 -10   2  18        7.98       -3.21     20.47 o 
  -9   2  18        0.70      -18.13     18.13 o 
  -8   2  18        3.53      -17.83     31.11 o 
  -7   2  18       16.01        7.23     14.80 o 
  -6   2  18       22.36       18.45     14.89 o 
  -5   2  18        0.02       -6.36     20.05 o 
  -4   2  18        4.99       21.20     15.41 o 
  -3   2  18        1.21       -3.81     13.30 o 
  -2   2  18        0.29       10.03     16.17 o 
  -1   2  18        3.66       -1.78     13.05 o 
   0   2  18       42.39       13.98     14.02 o 
   1   2  18       22.95       -1.96     13.50 o 
   2   2  18       37.65       46.48     17.30 o 
   3   2  18        1.45      -13.98     13.98 o 
   4   2  18        0.01       28.70     16.55 o 
   5   2  18       17.90       33.21     17.86 o 
   6   2  18       68.80       48.99     18.80 o 
   7   2  18        0.03        3.16     17.62 o 
   8   2  18        0.83       16.46     32.98 o 
   9   2  18        4.35       24.23     27.74 o 
 -10   3  18        2.05        9.06     24.88 o 
  -9   3  18       22.24       -6.80     23.18 o 
  -8   3  18        5.73       23.06     19.06 o 
  -7   3  18        4.70        0.63     17.55 o 
  -6   3  18       25.13       47.49     24.44 o 
  -5   3  18        4.37       -6.14     15.44 o 
  -4   3  18       21.06        9.18     15.36 o 
  -3   3  18      180.25      169.62     17.03 o 
  -2   3  18       37.29       13.08     15.49 o 
  -1   3  18       70.98       44.50     17.00 o 
   0   3  18       29.61       39.24     29.86 o 
   1   3  18        0.10       10.51     22.37 o 
   2   3  18       29.70       33.77     16.54 o 
   3   3  18        5.96        6.35     15.18 o 
   4   3  18        4.64        3.49     15.79 o 
   5   3  18       21.24       29.56     17.12 o 
   6   3  18       12.87       30.68     42.58 o 
   7   3  18       25.50       49.50     24.34 o 
   8   3  18        3.64       13.51     19.85 o 
  -8   4  18        0.05       -2.99     16.57 o 
  -7   4  18        5.47        9.06     16.81 o 
  -6   4  18        0.02        8.03     30.81 o 
  -5   4  18        5.96      -17.06     24.73 o 
  -4   4  18        7.54        5.78     11.89 o 
  -3   4  18       19.68       17.77     12.44 o 
  -2   4  18        2.81       -4.17     11.90 o 
  -1   4  18       35.32       28.75     13.19 o 
   0   4  18        1.88       -1.94     14.13 o 
   1   4  18        8.89       -9.33     19.63 o 
   2   4  18        1.37       17.53     21.07 o 
   3   4  18        0.06        0.89     16.33 o 
   4   4  18        4.35       17.80     15.72 o 
   5   4  18       11.33        2.92     16.35 o 
   6   4  18        5.21        9.53     20.53 o 
   7   4  18        1.54      -10.36     19.49 o 
  -6   5  18        0.86       15.15     16.59 o 
  -5   5  18        4.60       -5.92     11.65 o 
  -4   5  18        0.66       14.45     12.56 o 
  -3   5  18       40.87       52.67     13.41 o 
  -2   5  18        3.24        8.14     11.82 o 
  -1   5  18       25.51       25.87     12.86 o 
   0   5  18       13.14       14.24     12.25 o 
   1   5  18       13.33       23.29     12.71 o 
   2   5  18       11.46       30.57     13.26 o 
   3   5  18        7.94       31.95     15.98 o 
   4   5  18        0.78       24.79     15.69 o 
   5   5  18        3.88        5.49     30.75 o 
  -3   6  18        1.60       20.83     19.49 o 
  -2   6  18        0.56      -16.14     16.14 o 
  -1   6  18        0.01       19.46     18.12 o 
   0   6  18        8.10       24.31     18.76 o 
   1   6  18        4.44        5.39     17.92 o 
  -9   0  19       16.69       28.81     31.16 o 
  -7   0  19       11.92      -23.83     23.83 o 
  -5   0  19        9.57        4.41     28.85 o 
  -3   0  19       58.83       66.11     31.60 o 
  -1   0  19       17.71       -2.59     27.84 o 
   1   0  19        3.57      -29.17     29.17 o 
   3   0  19        4.33      -26.14     26.14 o 
   5   0  19        2.98        4.88     32.98 o 
   7   0  19       34.36       19.42     28.89 o 
 -10   1  19        1.38      -14.16     19.50 o 
  -9   1  19       20.96       25.97     21.25 o 
  -8   1  19        0.02      -18.65     18.65 o 
  -7   1  19       16.23       -5.45     20.34 o 
  -6   1  19        0.00       -5.04     19.83 o 
  -5   1  19        1.76       27.44     20.78 o 
  -4   1  19        1.45       -5.53     17.72 o 
  -3   1  19       22.46       26.62     18.02 o 
  -2   1  19        9.54      -13.44     14.53 o 
  -1   1  19        0.17      -13.57     13.57 o 
   0   1  19       15.75       20.98     14.36 o 
   1   1  19       13.95        1.53     13.98 o 
   2   1  19        9.58       -1.01     14.13 o 
   3   1  19        0.48       10.74     15.65 o 
   4   1  19       22.58       14.30     15.30 o 
   5   1  19       11.38      -11.16     19.03 o 
   6   1  19        7.01       -2.78     16.97 o 
   7   1  19        8.24      -18.06     18.06 o 
   8   1  19       10.04      -17.99     17.99 o 
  -9   2  19        0.81      -13.33     19.80 o 
  -8   2  19        0.14       -6.15     19.87 o 
  -7   2  19        0.57       -9.96     19.58 o 
  -6   2  19        1.12       -7.61     14.45 o 
  -5   2  19        3.60       -2.90     17.94 o 
  -4   2  19        3.67       -6.72     15.01 o 
  -3   2  19       44.30       23.09     15.70 o 
  -2   2  19       61.93       54.79     22.11 o 
  -1   2  19        1.56        3.04     24.00 o 
   0   2  19       17.42        6.54     16.74 o 
   1   2  19       33.32       26.79     17.42 o 
   2   2  19        0.17        5.73     18.82 o 
   3   2  19       30.74       24.84     16.98 o 
   4   2  19       14.68        7.33     17.05 o 
   5   2  19        0.02       -9.03     18.33 o 
   6   2  19        0.04        9.54     21.04 o 
   7   2  19        5.13        3.37     24.84 o 
   8   2  19        2.65       34.96     47.70 o 
  -8   3  19        2.82       41.27     26.54 o 
  -7   3  19        7.45      -16.63     17.58 o 
  -6   3  19       11.41       42.09     20.18 o 
  -5   3  19       29.33       21.24     18.84 o 
  -4   3  19       14.92       10.02     25.36 o 
  -3   3  19        0.90       -2.27     12.47 o 
  -2   3  19       64.04       59.03     18.52 o 
  -1   3  19       10.89       25.35     27.64 o 
   0   3  19        8.82       25.20     19.37 o 
   1   3  19        0.00       -7.04     15.45 o 
   2   3  19        3.56        0.22     16.74 o 
   3   3  19        0.02      -15.42     15.42 o 
   4   3  19       10.59       41.78     19.83 o 
   5   3  19        6.99       21.54     23.26 o 
   6   3  19       39.11       29.61     18.78 o 
   7   3  19        0.02        7.20     19.31 o 
  -7   4  19        1.65      -10.63     18.19 o 
  -6   4  19        2.02        4.08     16.32 o 
  -5   4  19       18.94       35.06     17.96 o 
  -4   4  19        1.12        5.93     13.11 o 
  -3   4  19        0.53       -9.17     11.69 o 
  -2   4  19       21.37       21.80     13.52 o 
  -1   4  19        0.73       -6.65     12.28 o 
   0   4  19        0.67       -1.46     22.19 o 
   1   4  19        5.85        2.42     15.06 o 
   2   4  19        0.65        5.27     20.38 o 
   3   4  19        0.55        4.17     15.72 o 
   4   4  19       20.37       19.37     24.62 o 
   5   4  19        5.30       -7.69     16.68 o 
   6   4  19       12.65      -22.21     29.62 o 
  -4   5  19        1.63      -10.58     13.05 o 
  -3   5  19        9.10        2.31     12.23 o 
  -2   5  19       10.03       -5.05     18.76 o 
  -1   5  19        9.84       12.04     13.04 o 
   0   5  19       10.57       -0.37     12.77 o 
   1   5  19        1.51       -0.32     12.95 o 
   2   5  19        5.33       -6.19     16.72 o 
   3   5  19        0.01      -15.15     15.15 o 
  -8   0  20        0.12       -6.72     31.32 o 
  -6   0  20       16.30       19.46     32.25 o 
  -4   0  20        5.88        1.58     29.62 o 
  -2   0  20       25.18       -5.66     31.48 o 
   0   0  20       33.57       -0.40     31.96 o 
   2   0  20        0.86      -22.05     22.05 o 
   4   0  20       42.93       59.30     26.76 o 
   6   0  20       13.99       24.49     39.75 o 
  -8   1  20        0.45       16.06     24.88 o 
  -7   1  20        3.26      -13.32     21.05 o 
  -6   1  20        1.08        7.28     21.43 o 
  -5   1  20        0.00       -0.32     19.91 o 
  -4   1  20        4.73        8.39     21.84 o 
  -3   1  20        2.19      -20.02     20.02 o 
  -2   1  20       70.73       71.78     24.21 o 
  -1   1  20        8.23      -10.98     20.81 o 
   0   1  20        0.63      -18.35     18.35 o 
   1   1  20        3.63      -15.54     18.98 o 
   2   1  20        0.02       19.19     20.05 o 
   3   1  20        3.00      -11.45     19.63 o 
   4   1  20       67.75       36.62     21.33 o 
   5   1  20        1.02      -16.22     20.16 o 
   6   1  20        9.84      -12.52     21.35 o 
   7   1  20        0.74      -21.31     40.15 o 
  -8   2  20        6.79        8.50     27.27 o 
  -7   2  20        5.40       40.14     29.42 o 
  -6   2  20       13.43      -13.72     26.38 o 
  -5   2  20       16.30       -5.22     25.53 o 
  -4   2  20        6.62      -10.56     18.16 o 
  -3   2  20       16.92        7.84     19.43 o 
  -2   2  20        9.73        9.65     19.57 o 
  -1   2  20        1.32      -13.56     16.73 o 
   0   2  20        0.07      -16.01     16.01 o 
   1   2  20        9.80       23.70     18.21 o 
   2   2  20        2.04       -9.45     15.99 o 
   3   2  20        0.10      -13.98     16.55 o 
   4   2  20        6.35       12.81     18.73 o 
   5   2  20       34.65       27.23     18.75 o 
   6   2  20       22.76       48.58     27.72 o 
  -7   3  20        0.14      -21.48     21.48 o 
  -6   3  20        4.71        6.97     19.04 o 
  -5   3  20        6.55       13.60     18.79 o 
  -4   3  20        0.11       -5.88     18.85 o 
  -3   3  20        0.00      -12.71     12.71 o 
  -2   3  20       14.49       11.23     16.79 o 
  -1   3  20        2.67        2.20     16.84 o 
   0   3  20        0.00       -1.31     16.93 o 
   1   3  20        0.16       11.03     17.97 o 
   2   3  20        1.78       -4.47     17.44 o 
   3   3  20        0.00      -16.50     16.50 o 
   4   3  20        1.37       23.43     17.59 o 
   5   3  20        3.33      -18.06     18.06 o 
  -5   4  20        1.08       -1.16     18.22 o 
  -4   4  20        1.14      -24.89     24.89 o 
  -3   4  20       16.07       -6.15     19.66 o 
  -2   4  20       15.57        9.62     13.96 o 
  -1   4  20        0.33        8.28     16.58 o 
   0   4  20        4.61      -12.69     19.16 o 
   1   4  20        0.94       -3.66     15.99 o 
   2   4  20        0.04       27.87     17.76 o 
   3   4  20        3.57      -16.50     23.12 o 
  -7   0  21       12.61       23.35     33.06 o 
  -5   0  21        0.10      -25.41     27.59 o 
  -3   0  21       29.60       36.78     33.18 o 
  -1   0  21       57.15       72.51     37.63 o 
   1   0  21        4.61      -28.89     28.89 o 
   3   0  21       19.75      -38.89     47.87 o 
   5   0  21       20.74      -25.22     27.78 o 
  -7   1  21        0.10       14.68     23.39 o 
  -6   1  21        3.31      -13.76     22.24 o 
  -5   1  21        1.72        0.44     25.05 o 
  -4   1  21        4.57       13.22     24.16 o 
  -3   1  21       23.04        8.14     22.90 o 
  -2   1  21        0.17       15.32     23.62 o 
  -1   1  21       46.36       43.96     25.79 o 
   0   1  21        2.60      -29.10     29.10 o 
   1   1  21        3.37      -20.28     20.28 o 
   2   1  21        3.42      -16.47     20.80 o 
   3   1  21        5.23        3.26     22.10 o 
   4   1  21        1.73       -0.39     21.34 o 
   5   1  21       28.69        7.02     22.86 o 
  -6   2  21        8.94      -15.86     27.07 o 
  -5   2  21        0.72       23.39     29.66 o 
  -4   2  21        4.26      -16.83     29.29 o 
  -3   2  21        0.01       25.29     31.40 o 
  -2   2  21       17.98      -27.72     27.72 o 
  -1   2  21       10.71      -19.54     25.55 o 
   0   2  21        0.09       -8.60     18.41 o 
   1   2  21        0.99       10.28     20.00 o 
   2   2  21        0.20       24.20     53.33 o 
   3   2  21        0.03        8.97     26.00 o 
   4   2  21        0.99      -18.35     25.29 o 
   5   2  21       32.82       47.78     40.26 o 
  -5   3  21       18.49       68.86     32.00 o 
  -4   3  21       16.64      -17.15     18.50 o 
  -3   3  21        3.36      -21.61     26.65 o 
  -2   3  21        0.96      -29.54     32.41 o 
  -1   3  21       27.92       12.59     19.70 o 
   0   3  21       11.10       -9.00     17.56 o 
   1   3  21        0.94       13.58     19.73 o 
   2   3  21        0.30      -13.40     19.29 o 
   3   3  21       10.02       15.14     19.58 o 
  -4   0  22        1.77      -31.80     31.80 o 
  -2   0  22       20.74      -30.35     33.38 o 
   0   0  22        5.94       -3.40     36.62 o 
   2   0  22       21.19       -2.10     37.87 o 
  -5   1  22        0.03      -17.43     26.83 o 
  -4   1  22        1.30      -22.66     22.66 o 
  -3   1  22        1.63        8.53     24.65 o 
  -2   1  22        0.65      -24.16     24.16 o 
  -1   1  22        4.70        4.72     24.65 o 
   0   1  22       19.81      -23.42     23.90 o 
   1   1  22        4.85      -21.02     21.02 o 
   2   1  22        0.47      -23.57     23.57 o 
   3   1  22        2.26       -2.42     24.87 o 
  -3   2  22        6.01        0.69     31.16 o 
  -2   2  22        5.31        6.15     32.17 o 
  -1   2  22        5.66      -53.00     53.00 o 
   0   2  22        0.24      -23.81     23.81 o 
   1   2  22        0.27      -24.54     24.54 o 
   2   2  22        0.62       21.38     31.16 o 
                                                 
